# Supplementary material for: Versatile properties of Opuntia ficus-indica (L.) Mill. flowers: In vitro exploration of antioxidant, antimicrobial, and anticancer activities, network pharmacology analysis, and In-silico molecular docking simulation
Source: PLoS One. 2024 Nov 4;19(11):e0313064. doi: 10.1371/journal.pone.0313064 (PMC11534206; doi:10.1371/journal.pone.0313064)
Supplement: S1 Table — (XLSX) [file pone.0313064.s001.xlsx]

## Sheet: Sheet1
CID	Target	Common name	Uniprot ID
20393	T-cell protein-tyrosine phosphatase	PTPN2	P17706
20393	G protein-coupled receptor 44	PTGDR2	Q9Y5Y4
20393	Prostanoid EP1 receptor	PTGER1	P34995
20393	Induced myeloid leukemia cell differentiation protein Mcl-1	MCL1	Q07820
20393	p53-binding protein Mdm-2	MDM2	Q00987
20393	Solute carrier family 22 member 6 (by homology)	SLC22A6	Q4U2R8
20393	Protein kinase C delta	PRKCD	Q05655
20393	Casein kinase II alpha	CSNK2A1	P68400
20393	Aldo-keto-reductase family 1 member C3	AKR1C3	P42330
20393	Aldo-keto reductase family 1 member C1	AKR1C1	Q04828
20393	Gamma-amino-N-butyrate transaminase (by homology)	ABAT	P80404
20393	Protein-tyrosine phosphatase 1B	PTPN1	P18031
20393	Leukotriene B4 receptor 1	LTB4R	Q15722
20393	Solute carrier family 22 member 12	SLC22A12	Q96S37
20393	Plasma retinol-binding protein	RBP4	P02753
20393	5-lipoxygenase activating protein	ALOX5AP	P20292
20393	Angiotensin-converting enzyme (by homology)	ACE	P12821
20393	MAP kinase p38 alpha	MAPK14	Q16539
20393	MAP kinase ERK2	MAPK1	P28482
20393	Monocarboxylate transporter 1 (by homology)	SLC16A1	P53985
20393	Apoptosis regulator Bcl-2	BCL2	P10415
20393	Retinoic acid receptor gamma	RARG	P13631
20393	Thromboxane-A synthase	TBXAS1	P24557
20393	Aldose reductase (by homology)	AKR1B1	P15121
20393	Fatty acid binding protein adipocyte	FABP4	P15090
20393	Matrix metalloproteinase 13	MMP13	P45452
20393	Matrix metalloproteinase 9	MMP9	P14780
20393	Matrix metalloproteinase 2	MMP2	P08253
20393	Matrix metalloproteinase 8	MMP8	P22894
20393	Apoptosis regulator Bcl-X	BCL2L1	Q07817
20393	Aldo-keto reductase family 1 member C2	AKR1C2	P52895
20393	Retinoid X receptor beta	RXRB	P28702
20393	Dihydroorotate dehydrogenase	DHODH	Q02127
20393	Retinoid X receptor gamma	RXRG	P48443
20393	Prostanoid EP2 receptor (by homology)	PTGER2	P43116
20393	Cyclooxygenase-2 (by homology)	PTGS2	P35354
20393	Prostanoid DP receptor (by homology)	PTGDR	Q13258
20393	C-C chemokine receptor type 9	CCR9	P51686
20393	Androgen Receptor	AR	P10275
20393	C-C chemokine receptor type 2	CCR2	P41597
20393	Angiotensin II receptor	AGTR2	P50052
20393	Steroid 5-alpha-reductase 2	SRD5A2	P31213
20393	Type-1 angiotensin II receptor (by homology)	AGTR1	P30556
20393	Autotaxin	ENPP2	Q13822
20393	Transthyretin	TTR	P02766
20393	Free fatty acid receptor 1	FFAR1	O14842
20393	Fatty acid-binding protein, liver (by homology)	FABP1	P07148
20393	Thromboxane A2 receptor	TBXA2R	P21731
20393	Aldehyde reductase	AKR1A1	P14550
20393	Lysine-specific demethylase 5A	KDM5A	P29375
20393	Cholecystokinin B receptor (by homology)	CCKBR	P32239
20393	Prostanoid EP3 receptor	PTGER3	P43115
20393	Aldo-keto reductase family 1 member B10	AKR1B10	O60218
20393	Prostanoid EP4 receptor	PTGER4	P35408
20393	Matrix metalloproteinase 3	MMP3	P08254
20393	Hematopoietic cell protein-tyrosine phosphatase 70Z-PEP	PTPN22	Q9Y2R2
20393	Matrix metalloproteinase 1	MMP1	P03956
20393	G-protein coupled receptor 120	FFAR4	Q5NUL3
20393	Cyclooxygenase-1	PTGS1	P23219
20393	Neprilysin	MME	P08473
20393	Endothelin-converting enzyme 1	ECE1	P42892
20393	Hepatocyte nuclear factor 4-alpha	HNF4A	P41235
20393	Lysine-specific demethylase 2A	KDM2A	Q9Y2K7
20393	Lysine-specific demethylase 5C	KDM5C	P41229
20393	Methionyl-tRNA synthetase	MARS	P56192
20393	Steroid 5-alpha-reductase 1	SRD5A1	P18405
20393	L-lactate dehydrogenase A chain	LDHA	P00338
20393	L-lactate dehydrogenase B chain	LDHB	P07195
20393	Transitional endoplasmic reticulum ATPase	VCP	P55072
20393	DNA topoisomerase I	TOP1	P11387
20393	Thyroid hormone receptor alpha	THRA	P10827
20393	Thyroid hormone receptor beta-1	THRB	P10828
20393	Endothelin receptor ET-A	EDNRA	P25101
20393	Vitronectin receptor alpha	ITGAV	P06756
20393	Cathepsin G	CTSG	P08311
20393	Phosphodiesterase 10A	PDE10A	Q9Y233
20393	Aldo-keto reductase family 1 member C4	AKR1C4	P17516
20393	c-Jun N-terminal kinase 1	MAPK8	P45983
20393	Lysosomal protective protein	CTSA	P10619
20393	Histone deacetylase 3	HDAC3	O15379
20393	Histone deacetylase 6	HDAC6	Q9UBN7
20393	Histone deacetylase 2	HDAC2	Q92769
20393	Histone deacetylase 8	HDAC8	Q9BY41
20393	Histone deacetylase 1	HDAC1	Q13547
20393	Histone deacetylase 10	HDAC10	Q969S8
20393	Transient receptor potential cation channel subfamily M member 8	TRPM8	Q7Z2W7
20393	3-phosphoinositide dependent protein kinase-1	PDPK1	O15530
20393	Mitogen-activated protein kinase kinase kinase 8	MAP3K8	P41279
20393	Fatty acid binding protein muscle	FABP3	P05413
20393	Fatty acid binding protein epidermal	FABP5	Q01469
20393	Interleukin-8	CXCL8	P10145
20393	AMP deaminase 3	AMPD3	Q01432
20393	Axin1/beta-catenin	CTNNB1	P35222
20393	Inosine-5'-monophosphate dehydrogenase 2	IMPDH2	P12268
520339	Vascular endothelial growth factor receptor 2	KDR	P35968
520339	Cannabinoid receptor 1	CNR1	P21554
520339	Phosphodiesterase 2A	PDE2A	O00408
520339	Phosphodiesterase 10A	PDE10A	Q9Y233
520339	P-glycoprotein 1	ABCB1	P08183
520339	Cyclin-dependent kinase 2	CDK2	P24941
520339	Cyclin-dependent kinase 1	CDK1	P06493
520339	Serine/threonine-protein kinase PIM1	PIM1	P11309
520339	Serine/threonine-protein kinase PIM2	PIM2	Q9P1W9
520339	Serine/threonine-protein kinase PIM3	PIM3	Q86V86
520339	Delta opioid receptor	OPRD1	P41143
520339	Cyclin-dependent kinase 2/cyclin E1	CDK2	P24941
520339	Cyclin-dependent kinase 5/CDK5 activator 1	CDK5	Q00535
520339	Voltage-gated potassium channel subunit Kv1.5	KCNA5	P22460
520339	Neuropeptide Y receptor type 5	NPY5R	Q15761
520339	Corticotropin releasing factor receptor 1	CRHR1	P34998
520339	Phosphodiesterase 9A	PDE9A	O76083
520339	Serine-protein kinase ATR	ATR	Q13535
520339	Beta amyloid A4 protein	APP	P05067
520339	Insulin-like growth factor I receptor	IGF1R	P08069
520339	Cannabinoid receptor 2	CNR2	P34972
520339	Adenosine A3 receptor	ADORA3	P0DMS8
520339	Adenosine A1 receptor	ADORA1	P30542
520339	Adenosine A2a receptor	ADORA2A	P29274
520339	Prolyl endopeptidase	PREP	P48147
520339	Fibroblast activation protein alpha (by homology)	FAP	Q12884
520339	Galanin receptor 2 (by homology)	GALR2	O43603
520339	Beta-secretase 1	BACE1	P56817
520339	Galanin receptor 1 (by homology)	GALR1	P47211
520339	c-Jun N-terminal kinase 3	MAPK10	P53779
520339	MAP kinase ERK2	MAPK1	P28482
520339	Mineralocorticoid receptor	NR3C2	P08235
520339	Glucocorticoid receptor	NR3C1	P04150
520339	Progesterone receptor	PGR	P06401
520339	Cyclin-dependent kinase 7/ cyclin H	CDK7	P50613
520339	P2X purinoceptor 3	P2RX3	P56373
520339	11-beta-hydroxysteroid dehydrogenase 1	HSD11B1	P28845
520339	Cholecystokinin A receptor	CCKAR	P32238
520339	Liver glycogen phosphorylase	PYGL	P06737
520339	Renin	REN	P00797
520339	Cholecystokinin B receptor	CCKBR	P32239
520339	Period circadian protein homolog 2	PER2	O15055
520339	C-C chemokine receptor type 1	CCR1	P32246
520339	MAP kinase p38 alpha	MAPK14	Q16539
520339	Interleukin-8 receptor B	CXCR2	P25025
520339	Interleukin-8 receptor A	CXCR1	P25024
520339	Proteasome subunit beta type-9	PSMB9	P28065
520339	Serine/threonine-protein kinase Aurora-B	AURKB	Q96GD4
520339	Cathepsin K	CTSK	P43235
520339	Serine/threonine-protein kinase mTOR	MTOR	P42345
520339	Cathepsin S	CTSS	P25774
520339	PI3-kinase p110-alpha subunit	PIK3CA	P42336
520339	Serine/threonine-protein kinase Aurora-A	AURKA	O14965
520339	Proteasome subunit beta type-8	PSMB8	P28062
520339	Estradiol 17-beta-dehydrogenase 2	HSD17B2	P37059
520339	Histone deacetylase 6	HDAC6	Q9UBN7
520339	Vasopressin V1a receptor	AVPR1A	P37288
520339	Histone deacetylase 1	HDAC1	Q13547
520339	Epidermal growth factor receptor erbB1	EGFR	P00533
520339	Muscarinic acetylcholine receptor M2	CHRM2	P08172
520339	Muscarinic acetylcholine receptor M1	CHRM1	P11229
520339	Thrombin and coagulation factor X	F10	P00742
520339	Muscarinic acetylcholine receptor M3	CHRM3	P20309
520339	Metabotropic glutamate receptor 5 (by homology)	GRM5	P41594
520339	C-X3-C chemokine receptor 1	CX3CR1	P49238
520339	Melatonin receptor 1A	MTNR1A	P48039
520339	Melatonin receptor 1B	MTNR1B	P49286
520339	Lysosomal Pro-X carboxypeptidase	PRCP	P42785
520339	Cyclin-dependent kinase 4/cyclin D1	CDK4	P11802
520339	Complement factor D	CFD	P00746
520339	Kallikrein 5	KLK5	Q9Y337
520339	c-Jun N-terminal kinase 1	MAPK8	P45983
520339	Cyclooxygenase-2	PTGS2	P35354
520339	Neurokinin 1 receptor	TACR1	P25103
520339	PI3-kinase p110-gamma subunit	PIK3CG	P48736
520339	Androgen Receptor (by homology)	AR	P10275
520339	Cathepsin D	CTSD	P07339
520339	Phosphodiesterase 4D	PDE4D	Q08499
520339	Cyclin-dependent kinase 7	CDK7	P50613
520339	Phosphodiesterase 1B	PDE1B	Q01064
520339	FK506-binding protein 1A	FKBP1A	P62942
520339	Cyclin-dependent kinase 2/cyclin A	CDK2	P24941
520339	Matrix metalloproteinase 1	MMP1	P03956
520339	Squalene synthetase	FDFT1	P37268
520339	Dopamine D2 receptor	DRD2	P14416
520339	Dopamine D3 receptor	DRD3	P35462
520339	HERG	KCNH2	Q12809
520339	Matrix metalloproteinase 3	MMP3	P08254
520339	Matrix metalloproteinase 9	MMP9	P14780
520339	Kinesin-like protein 1	KIF11	P52732
520339	Nociceptin receptor	OPRL1	P41146
520339	Arachidonate 5-lipoxygenase	ALOX5	P09917
520339	Mu opioid receptor	OPRM1	P35372
520339	Kappa Opioid receptor	OPRK1	P41145
520339	Epoxide hydratase	EPHX2	P34913
520339	Apoptosis regulator Bcl-2	BCL2	P10415
601548	p53-binding protein Mdm-2	MDM2	Q00987
601548	P-glycoprotein 1	ABCB1	P08183
601548	Matrix metalloproteinase 1	MMP1	P03956
601548	Prostaglandin E synthase	PTGES	O14684
601548	Glucocorticoid receptor	NR3C1	P04150
601548	Leucine-rich repeat serine/threonine-protein kinase 2	LRRK2	Q5S007
601548	Interleukin-6 receptor subunit beta	IL6ST	P40189
601548	Protein kinase C theta	PRKCQ	Q04759
601548	11-beta-hydroxysteroid dehydrogenase 1	HSD11B1	P28845
601548	Carbonic anhydrase II	CA2	P00918
601548	Carbonic anhydrase I	CA1	P00915
601548	Carbonic anhydrase VI	CA6	P23280
601548	Carbonic anhydrase IV	CA4	P22748
601548	Aldo-keto-reductase family 1 member C3	AKR1C3	P42330
601548	Cytochrome P450 19A1	CYP19A1	P11511
601548	Liver glycogen phosphorylase	PYGL	P06737
601548	Hypoxia-inducible factor 1 alpha	HIF1A	Q16665
601548	Cathepsin K	CTSK	P43235
601548	Serine/threonine-protein kinase Aurora-A	AURKA	O14965
601548	Insulin-like growth factor I receptor	IGF1R	P08069
601548	Phosphodiesterase 9A	PDE9A	O76083
601548	Mineralocorticoid receptor	NR3C2	P08235
601548	MAP kinase ERK2	MAPK1	P28482
601548	Thymidylate synthase	TYMS	P04818
601548	Progesterone receptor	PGR	P06401
601548	Kappa Opioid receptor	OPRK1	P41145
601548	Muscarinic acetylcholine receptor M4	CHRM4	P08173
601548	Muscarinic acetylcholine receptor M5	CHRM5	P08912
601548	Muscarinic acetylcholine receptor M2	CHRM2	P08172
601548	Muscarinic acetylcholine receptor M1	CHRM1	P11229
601548	Dopamine D2 receptor	DRD2	P14416
601548	Dopamine D4 receptor	DRD4	P21917
601548	Muscarinic acetylcholine receptor M3	CHRM3	P20309
601548	Fibroblast growth factor receptor 1	FGFR1	P11362
601548	Phosphodiesterase 10A	PDE10A	Q9Y233
601548	Androgen Receptor	AR	P10275
601548	Interferon-induced, double-stranded RNA-activated protein kinase	EIF2AK2	P19525
601548	Sulfonylurea receptor 2	ABCC9	O60706
601548	Voltage-gated potassium channel subunit Kv1.5	KCNA5	P22460
601548	Tyrosine-protein kinase receptor FLT3	FLT3	P36888
601548	Vitamin D receptor	VDR	P11473
601548	Epidermal growth factor receptor erbB1	EGFR	P00533
601548	Serine/threonine-protein kinase PIM1	PIM1	P11309
601548	MAP kinase p38 alpha	MAPK14	Q16539
601548	Dual specificity mitogen-activated protein kinase kinase 1	MAP2K1	Q02750
601548	Serine/threonine-protein kinase PIM2	PIM2	Q9P1W9
601548	Serine/threonine-protein kinase PIM3	PIM3	Q86V86
601548	Matrix metalloproteinase 3	MMP3	P08254
601548	Matrix metalloproteinase 9	MMP9	P14780
601548	Tyrosine-protein kinase SYK	SYK	P43405
601548	Tyrosine-protein kinase SRC	SRC	P12931
601548	Tyrosine-protein kinase JAK2	JAK2	O60674
601548	Cyclin-dependent kinase 2	CDK2	P24941
601548	Tyrosine-protein kinase TYK2	TYK2	P29597
601548	Cyclin-dependent kinase 9	CDK9	P50750
601548	Methionine aminopeptidase 2	METAP2	P50579
601548	Poly [ADP-ribose] polymerase-1	PARP1	P09874
601548	PI3-kinase p110-delta subunit	PIK3CD	O00329
601548	PI3-kinase p110-beta subunit	PIK3CB	P42338
601548	PI3-kinase p110-alpha subunit	PIK3CA	P42336
601548	Phosphodiesterase 1C	PDE1C	Q14123
601548	Proto-oncogene tyrosine-protein kinase MER	MERTK	Q12866
601548	Phosphodiesterase 2A	PDE2A	O00408
601548	Metabotropic glutamate receptor 5 (by homology)	GRM5	P41594
601548	Cytochrome P450 17A1	CYP17A1	P05093
601548	Urotensin II receptor	UTS2R	Q9UKP6
601548	dUTP pyrophosphatase	DUT	P33316
601548	Tyrosine-protein kinase FYN	FYN	P06241
601548	Tyrosine-protein kinase YES	YES1	P07947
601548	Serine/threonine-protein kinase Aurora-B	AURKB	Q96GD4
601548	Sodium channel protein type IX alpha subunit	SCN9A	Q15858
601548	Vascular endothelial growth factor receptor 2	KDR	P35968
601548	Cyclin-dependent kinase 1	CDK1	P06493
601548	MAP kinase p38 beta	MAPK11	Q15759
601548	Rho-associated protein kinase 2	ROCK2	O75116
601548	Rho-associated protein kinase 1	ROCK1	Q13464
601548	Histone deacetylase 6	HDAC6	Q9UBN7
601548	Glutamate [NMDA] receptor subunit epsilon 2	GRIN2B	Q13224
601548	Cyclin-dependent kinase 5	CDK5	Q00535
601548	Adrenergic receptor alpha-2	ADRA2C	P18825
601548	Histamine H2 receptor	HRH2	P25021
601548	Tyrosine-protein kinase JAK3	JAK3	P52333
5366701	Vascular endothelial growth factor receptor 1	FLT1	P17948
5366701	Vascular endothelial growth factor receptor 2	KDR	P35968
5366701	c-Jun N-terminal kinase 1	MAPK8	P45983
5366701	c-Jun N-terminal kinase 3	MAPK10	P53779
5366701	Cyclin-dependent kinase 2	CDK2	P24941
5366701	c-Jun N-terminal kinase 2	MAPK9	P45984
5366701	Proto-oncogene c-JUN	JUN	P05412
5366701	Insulin-like growth factor I receptor	IGF1R	P08069
5366701	Serine/threonine-protein kinase Aurora-B	AURKB	Q96GD4
5366701	Muscarinic acetylcholine receptor M1 (by homology)	CHRM1	P11229
5366701	Protein kinase C gamma (by homology)	PRKCG	P05129
5366701	Signal transducer and activator of transcription 3	STAT3	P40763
5366701	Fibroblast growth factor receptor 1	FGFR1	P11362
5366701	PI3-kinase p110-alpha subunit	PIK3CA	P42336
5366701	Cyclin-dependent kinase 2/cyclin A	CDK2	P24941
5366701	Phosphodiesterase 10A	PDE10A	Q9Y233
5366701	Thymidylate synthase (by homology)	TYMS	P04818
5366701	ALK tyrosine kinase receptor	ALK	Q9UM73
5366701	Tyrosine-protein kinase receptor FLT3	FLT3	P36888
5366701	Mu opioid receptor	OPRM1	P35372
5366701	Beta secretase 2	BACE2	Q9Y5Z0
5366701	Cathepsin D	CTSD	P07339
5366701	Tyrosine-protein kinase JAK2	JAK2	O60674
5366701	Cyclin-dependent kinase 5/CDK5 activator 1	CDK5	Q00535
5366701	Cyclin-dependent kinase 2/cyclin E	CDK2	P24941
5366701	Cyclin-dependent kinase 1/cyclin B	CDK1	P06493
5366701	Serine/threonine-protein kinase Aurora-A	AURKA	O14965
5366701	Phospholipase A2 group IIA	PLA2G2A	P14555
5366701	Monoamine oxidase A	MAOA	P21397
5366701	Thromboxane A2 receptor	TBXA2R	P21731
5366701	Ribosomal protein S6 kinase alpha 3	RPS6KA3	P51812
5366701	Melatonin receptor 1A	MTNR1A	P48039
5366701	Cholecystokinin B receptor	CCKBR	P32239
5366701	Histone deacetylase 1	HDAC1	Q13547
5366701	Hepatocyte growth factor receptor	MET	P08581
5366701	Phosphodiesterase 3	PDE3A	Q14432
5366701	Phospholipase D1	PLD1	Q13393
5366701	MAP kinase p38 alpha	MAPK14	Q16539
5366701	Serine/threonine-protein kinase mTOR	MTOR	P42345
5366701	Phosphodiesterase 3B	PDE3B	Q13370
5366701	LIM domain kinase 1	LIMK1	P53667
5366701	TGF-beta receptor type I	TGFBR1	P36897
5366701	Nuclear receptor ROR-gamma	RORC	P51449
5366701	Cytochrome P450 3A4	CYP3A4	P08684
5366701	Cyclin-dependent kinase 2/cyclin E1	CDK2	P24941
5366701	PI3-kinase p110-alpha/p85-alpha	PIK3CA	P42336
5366701	Serotonin 2c (5-HT2c) receptor	HTR2C	P28335
5366701	3-phosphoinositide dependent protein kinase-1	PDPK1	O15530
5366701	Tyrosine-protein kinase JAK3	JAK3	P52333
5366701	Calcitonin gene-related peptide type 1 receptor	CALCRL	Q16602
5366701	Kinesin-1 heavy chain/ Tyrosine-protein kinase receptor RET	RET	P07949
5366701	Protein kinase C alpha	PRKCA	P17252
5366701	Protein kinase C beta	PRKCB	P05771
5366701	Lymphocyte differentiation antigen CD38	CD38	P28907
5366701	Serine/threonine-protein kinase B-raf	BRAF	P15056
5366701	Phosphodiesterase 5A	PDE5A	O76074
5366701	Androgen Receptor	AR	P10275
5366701	Vascular endothelial growth factor receptor 3	FLT4	P35916
5366701	Vitamin D receptor	VDR	P11473
5366701	Glucocorticoid receptor	NR3C1	P04150
5366701	Tyrosine-protein kinase SYK	SYK	P43405
5366701	Tyrosine-protein kinase SRC	SRC	P12931
5366701	Cathepsin K	CTSK	P43235
5366701	Tyrosine-protein kinase ITK/TSK	ITK	Q08881
5366701	PI3-kinase p110-delta subunit	PIK3CD	O00329
5366701	PI3-kinase p110-beta subunit	PIK3CB	P42338
5366701	PI3-kinase p110-gamma subunit	PIK3CG	P48736
5366701	Kinesin-like protein 1	KIF11	P52732
5366701	Leukotriene A4 hydrolase	LTA4H	P09960
5366701	Nicotinamide phosphoribosyltransferase	NAMPT	P43490
5366701	Vasopressin V2 receptor (by homology)	AVPR2	P30518

## Sheet: Sheet2
20393	3-phosphoinositide dependent protein kinase-1	PDPK1	O15530
20393	5-lipoxygenase activating protein	ALOX5AP	P20292
20393	AMP deaminase 3	AMPD3	Q01432
20393	Aldehyde reductase	AKR1A1	P14550
20393	Aldo-keto reductase family 1 member B10	AKR1B10	O60218
20393	Aldo-keto reductase family 1 member C1	AKR1C1	Q04828
20393	Aldo-keto reductase family 1 member C2	AKR1C2	P52895
20393	Aldo-keto reductase family 1 member C4	AKR1C4	P17516
20393	Aldo-keto-reductase family 1 member C3	AKR1C3	P42330
20393	Aldose reductase (by homology)	AKR1B1	P15121
20393	Androgen Receptor	AR	P10275
20393	Angiotensin II receptor	AGTR2	P50052
20393	Angiotensin-converting enzyme (by homology)	ACE	P12821
20393	Apoptosis regulator Bcl-2	BCL2	P10415
20393	Apoptosis regulator Bcl-X	BCL2L1	Q07817
20393	Autotaxin	ENPP2	Q13822
20393	Axin1/beta-catenin	CTNNB1	P35222
20393	C-C chemokine receptor type 2	CCR2	P41597
20393	C-C chemokine receptor type 9	CCR9	P51686
20393	Casein kinase II alpha	CSNK2A1	P68400
20393	Cathepsin G	CTSG	P08311
20393	Cholecystokinin B receptor (by homology)	CCKBR	P32239
20393	Cyclooxygenase-1	PTGS1	P23219
20393	Cyclooxygenase-2 (by homology)	PTGS2	P35354
20393	DNA topoisomerase I	TOP1	P11387
20393	Dihydroorotate dehydrogenase	DHODH	Q02127
20393	Endothelin receptor ET-A	EDNRA	P25101
20393	Endothelin-converting enzyme 1	ECE1	P42892
20393	Fatty acid binding protein adipocyte	FABP4	P15090
20393	Fatty acid binding protein epidermal	FABP5	Q01469
20393	Fatty acid binding protein muscle	FABP3	P05413
20393	Fatty acid-binding protein, liver (by homology)	FABP1	P07148
20393	Free fatty acid receptor 1	FFAR1	O14842
20393	G protein-coupled receptor 44	PTGDR2	Q9Y5Y4
20393	G-protein coupled receptor 120	FFAR4	Q5NUL3
20393	Gamma-amino-N-butyrate transaminase (by homology)	ABAT	P80404
20393	Hematopoietic cell protein-tyrosine phosphatase 70Z-PEP	PTPN22	Q9Y2R2
20393	Hepatocyte nuclear factor 4-alpha	HNF4A	P41235
20393	Histone deacetylase 1	HDAC1	Q13547
20393	Histone deacetylase 10	HDAC10	Q969S8
20393	Histone deacetylase 2	HDAC2	Q92769
20393	Histone deacetylase 3	HDAC3	O15379
20393	Histone deacetylase 6	HDAC6	Q9UBN7
20393	Histone deacetylase 8	HDAC8	Q9BY41
20393	Induced myeloid leukemia cell differentiation protein Mcl-1	MCL1	Q07820
20393	Inosine-5'-monophosphate dehydrogenase 2	IMPDH2	P12268
20393	Interleukin-8	CXCL8	P10145
20393	L-lactate dehydrogenase A chain	LDHA	P00338
20393	L-lactate dehydrogenase B chain	LDHB	P07195
20393	Leukotriene B4 receptor 1	LTB4R	Q15722
20393	Lysine-specific demethylase 2A	KDM2A	Q9Y2K7
20393	Lysine-specific demethylase 5A	KDM5A	P29375
20393	Lysine-specific demethylase 5C	KDM5C	P41229
20393	Lysosomal protective protein	CTSA	P10619
20393	MAP kinase ERK2	MAPK1	P28482
20393	MAP kinase p38 alpha	MAPK14	Q16539
20393	Matrix metalloproteinase 1	MMP1	P03956
20393	Matrix metalloproteinase 13	MMP13	P45452
20393	Matrix metalloproteinase 2	MMP2	P08253
20393	Matrix metalloproteinase 3	MMP3	P08254
20393	Matrix metalloproteinase 8	MMP8	P22894
20393	Matrix metalloproteinase 9	MMP9	P14780
20393	Methionyl-tRNA synthetase	MARS	P56192
20393	Mitogen-activated protein kinase kinase kinase 8	MAP3K8	P41279
20393	Monocarboxylate transporter 1 (by homology)	SLC16A1	P53985
20393	Neprilysin	MME	P08473
20393	Phosphodiesterase 10A	PDE10A	Q9Y233
20393	Plasma retinol-binding protein	RBP4	P02753
20393	Prostanoid DP receptor (by homology)	PTGDR	Q13258
20393	Prostanoid EP1 receptor	PTGER1	P34995
20393	Prostanoid EP2 receptor (by homology)	PTGER2	P43116
20393	Prostanoid EP3 receptor	PTGER3	P43115
20393	Prostanoid EP4 receptor	PTGER4	P35408
20393	Protein kinase C delta	PRKCD	Q05655
20393	Protein-tyrosine phosphatase 1B	PTPN1	P18031
20393	Retinoic acid receptor gamma	RARG	P13631
20393	Retinoid X receptor beta	RXRB	P28702
20393	Retinoid X receptor gamma	RXRG	P48443
20393	Solute carrier family 22 member 12	SLC22A12	Q96S37
20393	Solute carrier family 22 member 6 (by homology)	SLC22A6	Q4U2R8
20393	Steroid 5-alpha-reductase 1	SRD5A1	P18405
20393	Steroid 5-alpha-reductase 2	SRD5A2	P31213
20393	T-cell protein-tyrosine phosphatase	PTPN2	P17706
20393	Thromboxane A2 receptor	TBXA2R	P21731
20393	Thromboxane-A synthase	TBXAS1	P24557
20393	Thyroid hormone receptor alpha	THRA	P10827
20393	Thyroid hormone receptor beta-1	THRB	P10828
20393	Transient receptor potential cation channel subfamily M member 8	TRPM8	Q7Z2W7
20393	Transitional endoplasmic reticulum ATPase	VCP	P55072
20393	Transthyretin	TTR	P02766
20393	Type-1 angiotensin II receptor (by homology)	AGTR1	P30556
20393	Vitronectin receptor alpha	ITGAV	P06756
20393	c-Jun N-terminal kinase 1	MAPK8	P45983
20393	p53-binding protein Mdm-2	MDM2	Q00987
520339	11-beta-hydroxysteroid dehydrogenase 1	HSD11B1	P28845
520339	Adenosine A1 receptor	ADORA1	P30542
520339	Adenosine A2a receptor	ADORA2A	P29274
520339	Adenosine A3 receptor	ADORA3	P0DMS8
520339	Androgen Receptor (by homology)	AR	P10275
520339	Apoptosis regulator Bcl-2	BCL2	P10415
520339	Arachidonate 5-lipoxygenase	ALOX5	P09917
520339	Beta amyloid A4 protein	APP	P05067
520339	Beta-secretase 1	BACE1	P56817
520339	C-C chemokine receptor type 1	CCR1	P32246
520339	C-X3-C chemokine receptor 1	CX3CR1	P49238
520339	Cannabinoid receptor 1	CNR1	P21554
520339	Cannabinoid receptor 2	CNR2	P34972
520339	Cathepsin D	CTSD	P07339
520339	Cathepsin K	CTSK	P43235
520339	Cathepsin S	CTSS	P25774
520339	Cholecystokinin A receptor	CCKAR	P32238
520339	Cholecystokinin B receptor	CCKBR	P32239
520339	Complement factor D	CFD	P00746
520339	Corticotropin releasing factor receptor 1	CRHR1	P34998
520339	Cyclin-dependent kinase 1	CDK1	P06493
520339	Cyclin-dependent kinase 2	CDK2	P24941
520339	Cyclin-dependent kinase 2/cyclin A	CDK2	P24941
520339	Cyclin-dependent kinase 2/cyclin E1	CDK2	P24941
520339	Cyclin-dependent kinase 4/cyclin D1	CDK4	P11802
520339	Cyclin-dependent kinase 5/CDK5 activator 1	CDK5	Q00535
520339	Cyclin-dependent kinase 7	CDK7	P50613
520339	Cyclin-dependent kinase 7/ cyclin H	CDK7	P50613
520339	Cyclooxygenase-2	PTGS2	P35354
520339	Delta opioid receptor	OPRD1	P41143
520339	Dopamine D2 receptor	DRD2	P14416
520339	Dopamine D3 receptor	DRD3	P35462
520339	Epidermal growth factor receptor erbB1	EGFR	P00533
520339	Epoxide hydratase	EPHX2	P34913
520339	Estradiol 17-beta-dehydrogenase 2	HSD17B2	P37059
520339	FK506-binding protein 1A	FKBP1A	P62942
520339	Fibroblast activation protein alpha (by homology)	FAP	Q12884
520339	Galanin receptor 1 (by homology)	GALR1	P47211
520339	Galanin receptor 2 (by homology)	GALR2	O43603
520339	Glucocorticoid receptor	NR3C1	P04150
520339	HERG	KCNH2	Q12809
520339	Histone deacetylase 1	HDAC1	Q13547
520339	Histone deacetylase 6	HDAC6	Q9UBN7
520339	Insulin-like growth factor I receptor	IGF1R	P08069
520339	Interleukin-8 receptor A	CXCR1	P25024
520339	Interleukin-8 receptor B	CXCR2	P25025
520339	Kallikrein 5	KLK5	Q9Y337
520339	Kappa Opioid receptor	OPRK1	P41145
520339	Kinesin-like protein 1	KIF11	P52732
520339	Liver glycogen phosphorylase	PYGL	P06737
520339	Lysosomal Pro-X carboxypeptidase	PRCP	P42785
520339	MAP kinase ERK2	MAPK1	P28482
520339	MAP kinase p38 alpha	MAPK14	Q16539
520339	Matrix metalloproteinase 1	MMP1	P03956
520339	Matrix metalloproteinase 3	MMP3	P08254
520339	Matrix metalloproteinase 9	MMP9	P14780
520339	Melatonin receptor 1A	MTNR1A	P48039
520339	Melatonin receptor 1B	MTNR1B	P49286
520339	Metabotropic glutamate receptor 5 (by homology)	GRM5	P41594
520339	Mineralocorticoid receptor	NR3C2	P08235
520339	Mu opioid receptor	OPRM1	P35372
520339	Muscarinic acetylcholine receptor M1	CHRM1	P11229
520339	Muscarinic acetylcholine receptor M2	CHRM2	P08172
520339	Muscarinic acetylcholine receptor M3	CHRM3	P20309
520339	Neurokinin 1 receptor	TACR1	P25103
520339	Neuropeptide Y receptor type 5	NPY5R	Q15761
520339	Nociceptin receptor	OPRL1	P41146
520339	P-glycoprotein 1	ABCB1	P08183
520339	P2X purinoceptor 3	P2RX3	P56373
520339	PI3-kinase p110-alpha subunit	PIK3CA	P42336
520339	PI3-kinase p110-gamma subunit	PIK3CG	P48736
520339	Period circadian protein homolog 2	PER2	O15055
520339	Phosphodiesterase 10A	PDE10A	Q9Y233
520339	Phosphodiesterase 1B	PDE1B	Q01064
520339	Phosphodiesterase 2A	PDE2A	O00408
520339	Phosphodiesterase 4D	PDE4D	Q08499
520339	Phosphodiesterase 9A	PDE9A	O76083
520339	Progesterone receptor	PGR	P06401
520339	Prolyl endopeptidase	PREP	P48147
520339	Proteasome subunit beta type-8	PSMB8	P28062
520339	Proteasome subunit beta type-9	PSMB9	P28065
520339	Renin	REN	P00797
520339	Serine-protein kinase ATR	ATR	Q13535
520339	Serine/threonine-protein kinase Aurora-A	AURKA	O14965
520339	Serine/threonine-protein kinase Aurora-B	AURKB	Q96GD4
520339	Serine/threonine-protein kinase PIM1	PIM1	P11309
520339	Serine/threonine-protein kinase PIM2	PIM2	Q9P1W9
520339	Serine/threonine-protein kinase PIM3	PIM3	Q86V86
520339	Serine/threonine-protein kinase mTOR	MTOR	P42345
520339	Squalene synthetase	FDFT1	P37268
520339	Thrombin and coagulation factor X	F10	P00742
520339	Vascular endothelial growth factor receptor 2	KDR	P35968
520339	Vasopressin V1a receptor	AVPR1A	P37288
520339	Voltage-gated potassium channel subunit Kv1.5	KCNA5	P22460
520339	c-Jun N-terminal kinase 1	MAPK8	P45983
520339	c-Jun N-terminal kinase 3	MAPK10	P53779
5366701	3-phosphoinositide dependent protein kinase-1	PDPK1	O15530
5366701	ALK tyrosine kinase receptor	ALK	Q9UM73
5366701	Androgen Receptor	AR	P10275
5366701	Beta secretase 2	BACE2	Q9Y5Z0
5366701	Calcitonin gene-related peptide type 1 receptor	CALCRL	Q16602
5366701	Cathepsin D	CTSD	P07339
5366701	Cathepsin K	CTSK	P43235
5366701	Cholecystokinin B receptor	CCKBR	P32239
5366701	Cyclin-dependent kinase 1/cyclin B	CDK1	P06493
5366701	Cyclin-dependent kinase 2	CDK2	P24941
5366701	Cyclin-dependent kinase 2/cyclin A	CDK2	P24941
5366701	Cyclin-dependent kinase 2/cyclin E	CDK2	P24941
5366701	Cyclin-dependent kinase 2/cyclin E1	CDK2	P24941
5366701	Cyclin-dependent kinase 5/CDK5 activator 1	CDK5	Q00535
5366701	Cytochrome P450 3A4	CYP3A4	P08684
5366701	Fibroblast growth factor receptor 1	FGFR1	P11362
5366701	Glucocorticoid receptor	NR3C1	P04150
5366701	Hepatocyte growth factor receptor	MET	P08581
5366701	Histone deacetylase 1	HDAC1	Q13547
5366701	Insulin-like growth factor I receptor	IGF1R	P08069
5366701	Kinesin-1 heavy chain/ Tyrosine-protein kinase receptor RET	RET	P07949
5366701	Kinesin-like protein 1	KIF11	P52732
5366701	LIM domain kinase 1	LIMK1	P53667
5366701	Leukotriene A4 hydrolase	LTA4H	P09960
5366701	Lymphocyte differentiation antigen CD38	CD38	P28907
5366701	MAP kinase p38 alpha	MAPK14	Q16539
5366701	Melatonin receptor 1A	MTNR1A	P48039
5366701	Monoamine oxidase A	MAOA	P21397
5366701	Mu opioid receptor	OPRM1	P35372
5366701	Muscarinic acetylcholine receptor M1 (by homology)	CHRM1	P11229
5366701	Nicotinamide phosphoribosyltransferase	NAMPT	P43490
5366701	Nuclear receptor ROR-gamma	RORC	P51449
5366701	PI3-kinase p110-alpha subunit	PIK3CA	P42336
5366701	PI3-kinase p110-alpha/p85-alpha	PIK3CA	P42336
5366701	PI3-kinase p110-beta subunit	PIK3CB	P42338
5366701	PI3-kinase p110-delta subunit	PIK3CD	O00329
5366701	PI3-kinase p110-gamma subunit	PIK3CG	P48736
5366701	Phosphodiesterase 10A	PDE10A	Q9Y233
5366701	Phosphodiesterase 3	PDE3A	Q14432
5366701	Phosphodiesterase 3B	PDE3B	Q13370
5366701	Phosphodiesterase 5A	PDE5A	O76074
5366701	Phospholipase A2 group IIA	PLA2G2A	P14555
5366701	Phospholipase D1	PLD1	Q13393
5366701	Protein kinase C alpha	PRKCA	P17252
5366701	Protein kinase C beta	PRKCB	P05771
5366701	Protein kinase C gamma (by homology)	PRKCG	P05129
5366701	Proto-oncogene c-JUN	JUN	P05412
5366701	Ribosomal protein S6 kinase alpha 3	RPS6KA3	P51812
5366701	Serine/threonine-protein kinase Aurora-A	AURKA	O14965
5366701	Serine/threonine-protein kinase Aurora-B	AURKB	Q96GD4
5366701	Serine/threonine-protein kinase B-raf	BRAF	P15056
5366701	Serine/threonine-protein kinase mTOR	MTOR	P42345
5366701	Serotonin 2c (5-HT2c) receptor	HTR2C	P28335
5366701	Signal transducer and activator of transcription 3	STAT3	P40763
5366701	TGF-beta receptor type I	TGFBR1	P36897
5366701	Thromboxane A2 receptor	TBXA2R	P21731
5366701	Thymidylate synthase (by homology)	TYMS	P04818
5366701	Tyrosine-protein kinase ITK/TSK	ITK	Q08881
5366701	Tyrosine-protein kinase JAK2	JAK2	O60674
5366701	Tyrosine-protein kinase JAK3	JAK3	P52333
5366701	Tyrosine-protein kinase SRC	SRC	P12931
5366701	Tyrosine-protein kinase SYK	SYK	P43405
5366701	Tyrosine-protein kinase receptor FLT3	FLT3	P36888
5366701	Vascular endothelial growth factor receptor 1	FLT1	P17948
5366701	Vascular endothelial growth factor receptor 2	KDR	P35968
5366701	Vascular endothelial growth factor receptor 3	FLT4	P35916
5366701	Vasopressin V2 receptor (by homology)	AVPR2	P30518
5366701	Vitamin D receptor	VDR	P11473
5366701	c-Jun N-terminal kinase 1	MAPK8	P45983
5366701	c-Jun N-terminal kinase 2	MAPK9	P45984
5366701	c-Jun N-terminal kinase 3	MAPK10	P53779
601548	11-beta-hydroxysteroid dehydrogenase 1	HSD11B1	P28845
601548	Adrenergic receptor alpha-2	ADRA2C	P18825
601548	Aldo-keto-reductase family 1 member C3	AKR1C3	P42330
601548	Androgen Receptor	AR	P10275
601548	Carbonic anhydrase I	CA1	P00915
601548	Carbonic anhydrase II	CA2	P00918
601548	Carbonic anhydrase IV	CA4	P22748
601548	Carbonic anhydrase VI	CA6	P23280
601548	Cathepsin K	CTSK	P43235
601548	Cyclin-dependent kinase 1	CDK1	P06493
601548	Cyclin-dependent kinase 2	CDK2	P24941
601548	Cyclin-dependent kinase 5	CDK5	Q00535
601548	Cyclin-dependent kinase 9	CDK9	P50750
601548	Cytochrome P450 17A1	CYP17A1	P05093
601548	Cytochrome P450 19A1	CYP19A1	P11511
601548	Dopamine D2 receptor	DRD2	P14416
601548	Dopamine D4 receptor	DRD4	P21917
601548	Dual specificity mitogen-activated protein kinase kinase 1	MAP2K1	Q02750
601548	Epidermal growth factor receptor erbB1	EGFR	P00533
601548	Fibroblast growth factor receptor 1	FGFR1	P11362
601548	Glucocorticoid receptor	NR3C1	P04150
601548	Glutamate [NMDA] receptor subunit epsilon 2	GRIN2B	Q13224
601548	Histamine H2 receptor	HRH2	P25021
601548	Histone deacetylase 6	HDAC6	Q9UBN7
601548	Hypoxia-inducible factor 1 alpha	HIF1A	Q16665
601548	Insulin-like growth factor I receptor	IGF1R	P08069
601548	Interferon-induced, double-stranded RNA-activated protein kinase	EIF2AK2	P19525
601548	Interleukin-6 receptor subunit beta	IL6ST	P40189
601548	Kappa Opioid receptor	OPRK1	P41145
601548	Leucine-rich repeat serine/threonine-protein kinase 2	LRRK2	Q5S007
601548	Liver glycogen phosphorylase	PYGL	P06737
601548	MAP kinase ERK2	MAPK1	P28482
601548	MAP kinase p38 alpha	MAPK14	Q16539
601548	MAP kinase p38 beta	MAPK11	Q15759
601548	Matrix metalloproteinase 1	MMP1	P03956
601548	Matrix metalloproteinase 3	MMP3	P08254
601548	Matrix metalloproteinase 9	MMP9	P14780
601548	Metabotropic glutamate receptor 5 (by homology)	GRM5	P41594
601548	Methionine aminopeptidase 2	METAP2	P50579
601548	Mineralocorticoid receptor	NR3C2	P08235
601548	Muscarinic acetylcholine receptor M1	CHRM1	P11229
601548	Muscarinic acetylcholine receptor M2	CHRM2	P08172
601548	Muscarinic acetylcholine receptor M3	CHRM3	P20309
601548	Muscarinic acetylcholine receptor M4	CHRM4	P08173
601548	Muscarinic acetylcholine receptor M5	CHRM5	P08912
601548	P-glycoprotein 1	ABCB1	P08183
601548	PI3-kinase p110-alpha subunit	PIK3CA	P42336
601548	PI3-kinase p110-beta subunit	PIK3CB	P42338
601548	PI3-kinase p110-delta subunit	PIK3CD	O00329
601548	Phosphodiesterase 10A	PDE10A	Q9Y233
601548	Phosphodiesterase 1C	PDE1C	Q14123
601548	Phosphodiesterase 2A	PDE2A	O00408
601548	Phosphodiesterase 9A	PDE9A	O76083
601548	Poly [ADP-ribose] polymerase-1	PARP1	P09874
601548	Progesterone receptor	PGR	P06401
601548	Prostaglandin E synthase	PTGES	O14684
601548	Protein kinase C theta	PRKCQ	Q04759
601548	Proto-oncogene tyrosine-protein kinase MER	MERTK	Q12866
601548	Rho-associated protein kinase 1	ROCK1	Q13464
601548	Rho-associated protein kinase 2	ROCK2	O75116
601548	Serine/threonine-protein kinase Aurora-A	AURKA	O14965
601548	Serine/threonine-protein kinase Aurora-B	AURKB	Q96GD4
601548	Serine/threonine-protein kinase PIM1	PIM1	P11309
601548	Serine/threonine-protein kinase PIM2	PIM2	Q9P1W9
601548	Serine/threonine-protein kinase PIM3	PIM3	Q86V86
601548	Sodium channel protein type IX alpha subunit	SCN9A	Q15858
601548	Sulfonylurea receptor 2	ABCC9	O60706
601548	Thymidylate synthase	TYMS	P04818
601548	Tyrosine-protein kinase FYN	FYN	P06241
601548	Tyrosine-protein kinase JAK2	JAK2	O60674
601548	Tyrosine-protein kinase JAK3	JAK3	P52333
601548	Tyrosine-protein kinase SRC	SRC	P12931
601548	Tyrosine-protein kinase SYK	SYK	P43405
601548	Tyrosine-protein kinase TYK2	TYK2	P29597
601548	Tyrosine-protein kinase YES	YES1	P07947
601548	Tyrosine-protein kinase receptor FLT3	FLT3	P36888
601548	Urotensin II receptor	UTS2R	Q9UKP6
601548	Vascular endothelial growth factor receptor 2	KDR	P35968
601548	Vitamin D receptor	VDR	P11473
601548	Voltage-gated potassium channel subunit Kv1.5	KCNA5	P22460
601548	dUTP pyrophosphatase	DUT	P33316
601548	p53-binding protein Mdm-2	MDM2	Q00987
CID	Target	Common name	Uniprot ID
