# Supplementary material for: Versatile properties of Opuntia ficus-indica (L.) Mill. flowers: In vitro exploration of antioxidant, antimicrobial, and anticancer activities, network pharmacology analysis, and In-silico molecular docking simulation
Source: PLoS One. 2024 Nov 4;19(11):e0313064. doi: 10.1371/journal.pone.0313064 (PMC11534206; doi:10.1371/journal.pone.0313064)
Supplement: S2 Table — (XLSX) [file pone.0313064.s002.xlsx]

## Sheet: C0678222
Disease	Gene	UniProt	Gene_Full_Name
Breast Carcinoma	TP53	P04637	tumor protein p53
Breast Carcinoma	CHEK2	O96017	checkpoint kinase 2
Breast Carcinoma	AKT1	P31749	AKT serine/threonine kinase 1
Breast Carcinoma	ESR1	P03372	estrogen receptor 1
Breast Carcinoma	KRAS	P01116	KRAS proto-oncogene, GTPase
Breast Carcinoma	PIK3CA	P42336	phosphatidylinositol-4,5-bisphosphate 3-kinase catalytic subunit alpha
Breast Carcinoma	PTEN	P60484	phosphatase and tensin homolog
Breast Carcinoma	BRCA1	P38398	BRCA1 DNA repair associated
Breast Carcinoma	BRCA2	P51587	BRCA2 DNA repair associated
Breast Carcinoma	PALB2	Q86YC2	partner and localizer of BRCA2
Breast Carcinoma	BRIP1	Q9BX63	BRCA1 interacting protein C-terminal helicase 1
Breast Carcinoma	CASP8	Q14790	caspase 8
Breast Carcinoma	NOTCH2	Q04721	notch receptor 2
Breast Carcinoma	CDKN1B	P46527	cyclin dependent kinase inhibitor 1B
Breast Carcinoma	EP300	Q09472	E1A binding protein p300
Breast Carcinoma	ERBB2	P04626	erb-b2 receptor tyrosine kinase 2
Breast Carcinoma	AKT2	P31751	AKT serine/threonine kinase 2
Breast Carcinoma	FGF3	P11487	fibroblast growth factor 3
Breast Carcinoma	FGF4	P08620	fibroblast growth factor 4
Breast Carcinoma	FGFR1	P11362	fibroblast growth factor receptor 1
Breast Carcinoma	FOXA1	P55317	forkhead box A1
Breast Carcinoma	HRAS	P01112	HRas proto-oncogene, GTPase
Breast Carcinoma	MMP1	P03956	matrix metallopeptidase 1
Breast Carcinoma	NOTCH1	P46531	notch receptor 1
Breast Carcinoma	RB1	P06400	RB transcriptional corepressor 1
Breast Carcinoma	TBX3	O15119	T-box transcription factor 3
Breast Carcinoma	BAP1	Q92560	BRCA1 associated protein 1
Breast Carcinoma	ZNF366	Q8N895	zinc finger protein 366
Breast Carcinoma	PDPK1	O15530	3-phosphoinositide dependent protein kinase 1
Breast Carcinoma	NCOR1	O75376	nuclear receptor corepressor 1
Breast Carcinoma	CDKN2A	P42771;Q8N726	cyclin dependent kinase inhibitor 2A
Breast Carcinoma	CTNNB1	P35222	catenin beta 1
Breast Carcinoma	ERBB4	Q15303	erb-b2 receptor tyrosine kinase 4
Breast Carcinoma	FGFR2	P21802	fibroblast growth factor receptor 2
Breast Carcinoma	ZNF365	Q70YC4;Q70YC5	zinc finger protein 365
Breast Carcinoma	PHGDH	O43175	phosphoglycerate dehydrogenase
Breast Carcinoma	TOX3	O15405	TOX high mobility group box family member 3
Breast Carcinoma	KRT8	P05787	keratin 8
Breast Carcinoma	LSP1	P33241	lymphocyte specific protein 1
Breast Carcinoma	MDM2	Q00987	MDM2 proto-oncogene
Breast Carcinoma	MDM4	O15151	MDM4 regulator of p53
Breast Carcinoma	MAP3K1	Q13233	mitogen-activated protein kinase kinase kinase 1
Breast Carcinoma	ATM	Q13315	ATM serine/threonine kinase
Breast Carcinoma	PHB	P35232	prohibitin
Breast Carcinoma	BARD1	Q99728	BRCA1 associated RING domain 1
Breast Carcinoma	RAD51	Q06609	RAD51 recombinase
Breast Carcinoma	RAD51C	O43502	RAD51 paralog C
Breast Carcinoma	RAD51B	O15315	RAD51 paralog B
Breast Carcinoma	CCND1	P24385	cyclin D1
Breast Carcinoma	XRCC3	O43542	X-ray repair cross complementing 3
Breast Carcinoma	FTO	Q9C0B1	FTO alpha-ketoglutarate dependent dioxygenase
Breast Carcinoma	PPM1D	O15297	protein phosphatase, Mg2+/Mn2+ dependent 1D
Breast Carcinoma	NCOA1	Q15788	nuclear receptor coactivator 1
Breast Carcinoma	CDH1	P12830	cadherin 1
Breast Carcinoma	HMMR	O75330	hyaluronan mediated motility receptor
Breast Carcinoma	RNF115	Q9Y4L5	ring finger protein 115
Breast Carcinoma	H19		H19 imprinted maternally expressed transcript
Breast Carcinoma	LGR6	Q9HBX8	leucine rich repeat containing G protein-coupled receptor 6
Breast Carcinoma	PRC1	O43663	protein regulator of cytokinesis 1
Breast Carcinoma	RB1CC1	Q8TDY2	RB1 inducible coiled-coil 1
Breast Carcinoma	KCNH1	O95259	potassium voltage-gated channel subfamily H member 1
Breast Carcinoma	SLC22A18	Q96BI1	solute carrier family 22 member 18
Breast Carcinoma	NRIP1	P48552	nuclear receptor interacting protein 1
Breast Carcinoma	FGF10	O15520	fibroblast growth factor 10
Breast Carcinoma	STXBP4	Q6ZWJ1	syntaxin binding protein 4
Breast Carcinoma	NQO2	P16083	N-ribosyldihydronicotinamide:quinone reductase 2
Breast Carcinoma	EXO1	Q9UQ84	exonuclease 1
Breast Carcinoma	DAP3	P51398	death associated protein 3
Breast Carcinoma	ATG10	Q9H0Y0	autophagy related 10
Breast Carcinoma	RAD54L	Q92698	RAD54 like
Breast Carcinoma	FLACC1	Q96Q35	flagellum associated containing coiled-coil domains 1
Breast Carcinoma	PTPRD	P23468	protein tyrosine phosphatase receptor type D
Breast Carcinoma	ZC3H11A	O75152	zinc finger CCCH-type containing 11A
Breast Carcinoma	NAT2	P11245	N-acetyltransferase 2
Breast Carcinoma	ADAM10	O14672	ADAM metallopeptidase domain 10
Breast Carcinoma	NDRG1	Q92597	N-myc downstream regulated 1
Breast Carcinoma	YAP1	P46937	Yes associated protein 1
Breast Carcinoma	HOXB13	Q92826	homeobox B13
Breast Carcinoma	AGR2	O95994	anterior gradient 2, protein disulphide isomerase family member
Breast Carcinoma	HPSE	Q9Y251	heparanase
Breast Carcinoma	IL24	Q13007	interleukin 24
Breast Carcinoma	UBE2C	O00762	ubiquitin conjugating enzyme E2 C
Breast Carcinoma	CHEK1	O14757	checkpoint kinase 1
Breast Carcinoma	COMT	P21964	catechol-O-methyltransferase
Breast Carcinoma	CLDN4	O14493	claudin 4
Breast Carcinoma	PARP1	P09874	poly(ADP-ribose) polymerase 1
Breast Carcinoma	CSF1	P09603	colony stimulating factor 1
Breast Carcinoma	CSF1R	P07333	colony stimulating factor 1 receptor
Breast Carcinoma	CSF2	P04141	colony stimulating factor 2
Breast Carcinoma	CSF3	P09919	colony stimulating factor 3
Breast Carcinoma	CST6	Q15828	cystatin E/M
Breast Carcinoma	CYP1A1	P04798	cytochrome P450 family 1 subfamily A member 1
Breast Carcinoma	CYP1B1	Q16678	cytochrome P450 family 1 subfamily B member 1
Breast Carcinoma	CYP2D6	P10635	cytochrome P450 family 2 subfamily D member 6
Breast Carcinoma	CYP3A4	P08684	cytochrome P450 family 3 subfamily A member 4
Breast Carcinoma	CYP17A1	P05093	cytochrome P450 family 17 subfamily A member 1
Breast Carcinoma	CYP19A1	P11511	cytochrome P450 family 19 subfamily A member 1
Breast Carcinoma	CYP24A1	Q07973	cytochrome P450 family 24 subfamily A member 1
Breast Carcinoma	NQO1	P15559	NAD(P)H quinone dehydrogenase 1
Breast Carcinoma	DNMT1	P26358	DNA methyltransferase 1
Breast Carcinoma	DNMT3A	Q9Y6K1	DNA methyltransferase 3 alpha
Breast Carcinoma	DNMT3B	Q9UBC3	DNA methyltransferase 3 beta
Breast Carcinoma	JAG1	P78504	jagged canonical Notch ligand 1
Breast Carcinoma	E2F1	Q01094	E2F transcription factor 1
Breast Carcinoma	EGF	P01133	epidermal growth factor
Breast Carcinoma	EGFR	P00533	epidermal growth factor receptor
Breast Carcinoma	AHR	P35869	aryl hydrocarbon receptor
Breast Carcinoma	EPHB4	P54760	EPH receptor B4
Breast Carcinoma	ERBB3	P21860	erb-b2 receptor tyrosine kinase 3
Breast Carcinoma	ESR2	Q92731	estrogen receptor 2
Breast Carcinoma	ESRRA	P11474	estrogen related receptor alpha
Breast Carcinoma	ETS2	P15036	ETS proto-oncogene 2, transcription factor
Breast Carcinoma	ETV4	P43268	ETS variant transcription factor 4
Breast Carcinoma	EZH2	Q15910	enhancer of zeste 2 polycomb repressive complex 2 subunit
Breast Carcinoma	F3	P13726	coagulation factor III, tissue factor
Breast Carcinoma	FASN	P49327	fatty acid synthase
Breast Carcinoma	DKK1	O94907	dickkopf WNT signaling pathway inhibitor 1
Breast Carcinoma	FOXM1	Q08050	forkhead box M1
Breast Carcinoma	FLT1	P17948	fms related receptor tyrosine kinase 1
Breast Carcinoma	FN1	P02751	fibronectin 1
Breast Carcinoma	SIRT1	Q96EB6	sirtuin 1
Breast Carcinoma	FOS	P01100	Fos proto-oncogene, AP-1 transcription factor subunit
Breast Carcinoma	MTOR	P42345	mechanistic target of rapamycin kinase
Breast Carcinoma	ABL1	P00519	ABL proto-oncogene 1, non-receptor tyrosine kinase
Breast Carcinoma	SLC39A6	Q13433	solute carrier family 39 member 6
Breast Carcinoma	SETBP1	Q9Y6X0	SET binding protein 1
Breast Carcinoma	GATA3	P23771	GATA binding protein 3
Breast Carcinoma	GJA1	P17302	gap junction protein alpha 1
Breast Carcinoma	GPI	P06744	glucose-6-phosphate isomerase
Breast Carcinoma	GPER1	Q99527	G protein-coupled estrogen receptor 1
Breast Carcinoma	GPX1	P07203	glutathione peroxidase 1
Breast Carcinoma	GRB7	Q14451	growth factor receptor bound protein 7
Breast Carcinoma	SETD2	Q9BYW2	SET domain containing 2, histone lysine methyltransferase
Breast Carcinoma	GSTP1	P09211	glutathione S-transferase pi 1
Breast Carcinoma	H2AX	P16104	H2A.X variant histone
Breast Carcinoma	NRG1	Q02297	neuregulin 1
Breast Carcinoma	HIC1	Q14526	HIC ZBTB transcriptional repressor 1
Breast Carcinoma	HIF1A	Q16665	hypoxia inducible factor 1 subunit alpha
Breast Carcinoma	HMOX1	P09601	heme oxygenase 1
Breast Carcinoma	HRG	P04196	histidine rich glycoprotein
Breast Carcinoma	HSP90AA1	P07900	heat shock protein 90 alpha family class A member 1
Breast Carcinoma	IFNG	P01579	interferon gamma
Breast Carcinoma	IGF1	P05019	insulin like growth factor 1
Breast Carcinoma	IGF1R	P08069	insulin like growth factor 1 receptor
Breast Carcinoma	IGFBP5	P24593	insulin like growth factor binding protein 5
Breast Carcinoma	APRT	P07741	adenine phosphoribosyltransferase
Breast Carcinoma	IL1B	P01584	interleukin 1 beta
Breast Carcinoma	IL6	P05231	interleukin 6
Breast Carcinoma	CXCL8	P10145	C-X-C motif chemokine ligand 8
Breast Carcinoma	IL10	P22301	interleukin 10
Breast Carcinoma	IDO1	P14902	indoleamine 2,3-dioxygenase 1
Breast Carcinoma	AR	P10275	androgen receptor
Breast Carcinoma	JUN	P05412	Jun proto-oncogene, AP-1 transcription factor subunit
Breast Carcinoma	AREG	P15514	amphiregulin
Breast Carcinoma	MALAT1		metastasis associated lung adenocarcinoma transcript 1
Breast Carcinoma	KDR	P35968	kinase insert domain receptor
Breast Carcinoma	KIT	P10721	KIT proto-oncogene, receptor tyrosine kinase
Breast Carcinoma	KRT5	P13647	keratin 5
Breast Carcinoma	KRT14	P02533	keratin 14
Breast Carcinoma	STMN1	P16949	stathmin 1
Breast Carcinoma	LEP	P41159	leptin
Breast Carcinoma	LEPR	P48357	leptin receptor
Breast Carcinoma	BCAR4		breast cancer anti-estrogen resistance 4
Breast Carcinoma	LOXL2	Q9Y4K0	lysyl oxidase like 2
Breast Carcinoma	MIR10B		microRNA 10b
Breast Carcinoma	MIR126		microRNA 126
Breast Carcinoma	MIR141		microRNA 141
Breast Carcinoma	MIR145		microRNA 145
Breast Carcinoma	MIR146A		microRNA 146a
Breast Carcinoma	MIR200B		microRNA 200b
Breast Carcinoma	MIR200C		microRNA 200c
Breast Carcinoma	MIR205		microRNA 205
Breast Carcinoma	MIR206		microRNA 206
Breast Carcinoma	MIR214		microRNA 214
Breast Carcinoma	MIR221		microRNA 221
Breast Carcinoma	MIR222		microRNA 222
Breast Carcinoma	MIR29A		microRNA 29a
Breast Carcinoma	MKI67	P46013	marker of proliferation Ki-67
Breast Carcinoma	MMP2	P08253	matrix metallopeptidase 2
Breast Carcinoma	MMP3	P08254	matrix metallopeptidase 3
Breast Carcinoma	MMP9	P14780	matrix metallopeptidase 9
Breast Carcinoma	MMP14	P50281	matrix metallopeptidase 14
Breast Carcinoma	ABCC1	P33527	ATP binding cassette subfamily C member 1
Breast Carcinoma	MST1	P26927	macrophage stimulating 1
Breast Carcinoma	MTHFR	P42898	methylenetetrahydrofolate reductase
Breast Carcinoma	MTR	Q99707	5-methyltetrahydrofolate-homocysteine methyltransferase
Breast Carcinoma	NOS3	P29474	nitric oxide synthase 3
Breast Carcinoma	NOTCH3	Q9UM47	notch receptor 3
Breast Carcinoma	NOTCH4	Q99466	notch receptor 4
Breast Carcinoma	YBX1	P67809	Y-box binding protein 1
Breast Carcinoma	ROR1	Q01973	receptor tyrosine kinase like orphan receptor 1
Breast Carcinoma	PAEP	P09466	progestagen associated endometrial protein
Breast Carcinoma	PAK1	Q13153	p21 (RAC1) activated kinase 1
Breast Carcinoma	FOXP3	Q9BZS1	forkhead box P3
Breast Carcinoma	WWOX	Q9NZC7	WW domain containing oxidoreductase
Breast Carcinoma	PGR	P06401	progesterone receptor
Breast Carcinoma	ABCB1	P08183	ATP binding cassette subfamily B member 1
Breast Carcinoma	SERPINB5	P36952	serpin family B member 5
Breast Carcinoma	PIK3CB	P42338	phosphatidylinositol-4,5-bisphosphate 3-kinase catalytic subunit beta
Breast Carcinoma	PIN1	Q13526	peptidylprolyl cis/trans isomerase, NIMA-interacting 1
Breast Carcinoma	FBXW7	Q969H0	F-box and WD repeat domain containing 7
Breast Carcinoma	MAP2K7	O14733	mitogen-activated protein kinase kinase 7
Breast Carcinoma	KLK10	O43240	kallikrein related peptidase 10
Breast Carcinoma	BAG1	Q99933	BAG cochaperone 1
Breast Carcinoma	PTGS2	P35354	prostaglandin-endoperoxide synthase 2
Breast Carcinoma	PTHLH	P12272	parathyroid hormone like hormone
Breast Carcinoma	BAX	Q07812	BCL2 associated X, apoptosis regulator
Breast Carcinoma	RAF1	P04049	Raf-1 proto-oncogene, serine/threonine kinase
Breast Carcinoma	RARA	P10276	retinoic acid receptor alpha
Breast Carcinoma	RARB	P10826	retinoic acid receptor beta
Breast Carcinoma	BCL2	P10415	BCL2 apoptosis regulator
Breast Carcinoma	RECQL	P46063	RecQ like helicase
Breast Carcinoma	CXCL12	P48061	C-X-C motif chemokine ligand 12
Breast Carcinoma	SFRP1	Q8N474	secreted frizzled related protein 1
Breast Carcinoma	BMP2	P12643	bone morphogenetic protein 2
Breast Carcinoma	SLC2A1	P11166	solute carrier family 2 member 1
Breast Carcinoma	BMP4	P12644	bone morphogenetic protein 4
Breast Carcinoma	SLC5A5	Q92911	solute carrier family 5 member 5
Breast Carcinoma	SNAI2	O43623	snail family transcriptional repressor 2
Breast Carcinoma	SNAI1	O95863	snail family transcriptional repressor 1
Breast Carcinoma	SNCG	O76070	synuclein gamma
Breast Carcinoma	SOD2	P04179	superoxide dismutase 2
Breast Carcinoma	SPP1	P10451	secreted phosphoprotein 1
Breast Carcinoma	SRC	P12931	SRC proto-oncogene, non-receptor tyrosine kinase
Breast Carcinoma	BRAF	P15056	B-Raf proto-oncogene, serine/threonine kinase
Breast Carcinoma	STAT3	P40763	signal transducer and activator of transcription 3
Breast Carcinoma	STAT5A	P42229	signal transducer and activator of transcription 5A
Breast Carcinoma	AURKA	O14965	aurora kinase A
Breast Carcinoma	SULT1A1	P50225	sulfotransferase family 1A member 1
Breast Carcinoma	ZEB1	P37275	zinc finger E-box binding homeobox 1
Breast Carcinoma	TERT	O14746	telomerase reverse transcriptase
Breast Carcinoma	TFAP2A	P05549	transcription factor AP-2 alpha
Breast Carcinoma	TFRC	P02786	transferrin receptor
Breast Carcinoma	TGM2	P21980	transglutaminase 2
Breast Carcinoma	THBS1	P07996	thrombospondin 1
Breast Carcinoma	TNF	P01375	tumor necrosis factor
Breast Carcinoma	TOP2A	P11388	DNA topoisomerase II alpha
Breast Carcinoma	TP53BP1	Q12888	tumor protein p53 binding protein 1
Breast Carcinoma	TP73	O15350	tumor protein p73
Breast Carcinoma	TXN	P10599	thioredoxin
Breast Carcinoma	TYMS	P04818	thymidylate synthetase
Breast Carcinoma	VDR	P11473	vitamin D receptor
Breast Carcinoma	VEGFC	P49767	vascular endothelial growth factor C
Breast Carcinoma	VIM	P08670	vimentin
Breast Carcinoma	WT1	P19544	WT1 transcription factor
Breast Carcinoma	XRCC2	O43543	X-ray repair cross complementing 2
Breast Carcinoma	CXCR4	P61073	C-X-C motif chemokine receptor 4
Breast Carcinoma	NCOA3	Q9Y6Q9	nuclear receptor coactivator 3
Breast Carcinoma	ARID1A	O14497	AT-rich interaction domain 1A
Breast Carcinoma	BCAR3	O75815	BCAR3 adaptor protein, NSP family member
Breast Carcinoma	L3MBTL3	Q96JM7	L3MBTL histone methyl-lysine binding protein 3
Breast Carcinoma	CAT	P04040	catalase
Breast Carcinoma	CAV1	Q03135	caveolin 1
Breast Carcinoma	TNFSF10	P50591	TNF superfamily member 10
Breast Carcinoma	CCNE1	P24864	cyclin E1
Breast Carcinoma	CLDN1	O95832	claudin 1
Breast Carcinoma	MTDH	Q86UE4	metadherin
Breast Carcinoma	ABCG2	Q9UNQ0	ATP binding cassette subfamily G member 2 (Junior blood group)
Breast Carcinoma	APOBEC3B	Q9UH17	apolipoprotein B mRNA editing enzyme catalytic subunit 3B
Breast Carcinoma	ZEB2	O60315	zinc finger E-box binding homeobox 2
Breast Carcinoma	TUBB3	Q13509	tubulin beta 3 class III
Breast Carcinoma	NISCH	Q9Y2I1	nischarin
Breast Carcinoma	PPARGC1B	Q86YN6	PPARG coactivator 1 beta
Breast Carcinoma	DHFR	P00374	dihydrofolate reductase
Breast Carcinoma	EPOR	P19235	erythropoietin receptor
Breast Carcinoma	ALK	Q9UM73	ALK receptor tyrosine kinase
Breast Carcinoma	NOS2	P35228	nitric oxide synthase 2
Breast Carcinoma	SERPINB2	P05120	serpin family B member 2
Breast Carcinoma	GPNMB	Q14956	glycoprotein nmb
Breast Carcinoma	SLCO1B1	Q9Y6L6	solute carrier organic anion transporter family member 1B1
Breast Carcinoma	APOBEC3A	P31941	apolipoprotein B mRNA editing enzyme catalytic subunit 3A
Breast Carcinoma	HES1	Q14469	hes family bHLH transcription factor 1
Breast Carcinoma	IFNB1	P01574	interferon beta 1
Breast Carcinoma	IGFBP7	Q16270	insulin like growth factor binding protein 7
Breast Carcinoma	MIR152		microRNA 152
Breast Carcinoma	MIF	P14174	macrophage migration inhibitory factor
Breast Carcinoma	MIR342		microRNA 342
Breast Carcinoma	MIR429		microRNA 429
Breast Carcinoma	RELA	Q04206	RELA proto-oncogene, NF-kB subunit
Breast Carcinoma	SLC2A5	P22732	solute carrier family 2 member 5
Breast Carcinoma	INPP4B	O15327	inositol polyphosphate-4-phosphatase type II B
Breast Carcinoma	CDH5	P33151	cadherin 5
Breast Carcinoma	FST	P19883	follistatin
Breast Carcinoma	LAMTOR5	O43504	late endosomal/lysosomal adaptor, MAPK and MTOR activator 5
Breast Carcinoma	CPT1A	P50416	carnitine palmitoyltransferase 1A
Breast Carcinoma	ENO1	P06733	enolase 1
Breast Carcinoma	FLNA	P21333	filamin A
Breast Carcinoma	CADM1	Q9BY67	cell adhesion molecule 1
Breast Carcinoma	BIRC5	O15392	baculoviral IAP repeat containing 5
Breast Carcinoma	KRT18	P05783	keratin 18
Breast Carcinoma	MIR127		microRNA 127
Breast Carcinoma	MFGE8	Q08431	milk fat globule-EGF factor 8 protein
Breast Carcinoma	LEF1	Q9UJU2	lymphoid enhancer binding factor 1
Breast Carcinoma	EMSY	Q7Z589	EMSY transcriptional repressor, BRCA2 interacting
Breast Carcinoma	SFRP2	Q96HF1	secreted frizzled related protein 2
Breast Carcinoma	PER3	P56645	period circadian regulator 3
Breast Carcinoma	SLC16A3	O15427	solute carrier family 16 member 3
Breast Carcinoma	CD74	P04233	CD74 molecule
Breast Carcinoma	NCOA2	Q15596	nuclear receptor coactivator 2
Breast Carcinoma	DDIT3	P35638	DNA damage inducible transcript 3
Breast Carcinoma	DPYD	Q12882	dihydropyrimidine dehydrogenase
Breast Carcinoma	HP	P00738	haptoglobin
Breast Carcinoma	MIR132		microRNA 132
Breast Carcinoma	MIR301A		microRNA 301a
Breast Carcinoma	PIM1	P11309	Pim-1 proto-oncogene, serine/threonine kinase
Breast Carcinoma	DLL4	Q9NR61	delta like canonical Notch ligand 4
Breast Carcinoma	PTGS1	P23219	prostaglandin-endoperoxide synthase 1
Breast Carcinoma	MIR489		microRNA 489
Breast Carcinoma	RBM3	P98179	RNA binding motif protein 3
Breast Carcinoma	MAP2K4	P45985	mitogen-activated protein kinase kinase 4
Breast Carcinoma	ADAMTS1	Q9UHI8	ADAM metallopeptidase with thrombospondin type 1 motif 1
Breast Carcinoma	CD40	P25942	CD40 molecule
Breast Carcinoma	OCLN	Q16625	occludin
Breast Carcinoma	CFL1	P23528	cofilin 1
Breast Carcinoma	LPAR1	Q92633	lysophosphatidic acid receptor 1
Breast Carcinoma	FHL2	Q14192	four and a half LIM domains 2
Breast Carcinoma	JMJD6	Q6NYC1	jumonji domain containing 6, arginine demethylase and lysine hydroxylase
Breast Carcinoma	GPX4	P36969	glutathione peroxidase 4
Breast Carcinoma	HOXB9	P17482	homeobox B9
Breast Carcinoma	MIR10A		microRNA 10a
Breast Carcinoma	MME	P08473	membrane metalloendopeptidase
Breast Carcinoma	PLA2G4A	P47712	phospholipase A2 group IVA
Breast Carcinoma	BCL2A1	Q16548	BCL2 related protein A1
Breast Carcinoma	RPS6KB2	Q9UBS0	ribosomal protein S6 kinase B2
Breast Carcinoma	CCL20	P78556	C-C motif chemokine ligand 20
Breast Carcinoma	NR2F1	P10589	nuclear receptor subfamily 2 group F member 1
Breast Carcinoma	C1QBP	Q07021	complement C1q binding protein
Breast Carcinoma	WNT10B	O00744	Wnt family member 10B
Breast Carcinoma	DEK	P35659	DEK proto-oncogene
Breast Carcinoma	STC2	O76061	stanniocalcin 2
Breast Carcinoma	ADAR	P55265	adenosine deaminase RNA specific
Breast Carcinoma	ELK3	P41970	ETS transcription factor ELK3
Breast Carcinoma	GPX2	P18283	glutathione peroxidase 2
Breast Carcinoma	GZMB	P10144	granzyme B
Breast Carcinoma	LDHB	P07195	lactate dehydrogenase B
Breast Carcinoma	CXCL9	Q07325	C-X-C motif chemokine ligand 9
Breast Carcinoma	ACHE	P22303	acetylcholinesterase (Cartwright blood group)
Breast Carcinoma	MYH9	P35579	myosin heavy chain 9
Breast Carcinoma	ANGPTL4	Q9BY76	angiopoietin like 4
Breast Carcinoma	PBRM1	Q86U86	polybromo 1
Breast Carcinoma	ARRDC3	Q96B67	arrestin domain containing 3
Breast Carcinoma	BCHE	P06276	butyrylcholinesterase
Breast Carcinoma	RPS6	P62753	ribosomal protein S6
Breast Carcinoma	FKBPL	Q9UIM3	FKBP prolyl isomerase like
Breast Carcinoma	SHMT1	P34896	serine hydroxymethyltransferase 1
Breast Carcinoma	NORAD		non-coding RNA activated by DNA damage
Breast Carcinoma	TFPI2	P48307	tissue factor pathway inhibitor 2
Breast Carcinoma	KMT2D	O14686	lysine methyltransferase 2D
Breast Carcinoma	ARTN	Q5T4W7	artemin
Breast Carcinoma	FOXQ1	Q9C009	forkhead box Q1
Breast Carcinoma	THEMIS2	Q5TEJ8	thymocyte selection associated family member 2
Breast Carcinoma	H6PD	O95479	hexose-6-phosphate dehydrogenase/glucose 1-dehydrogenase
Breast Carcinoma	TNIP1	Q15025	TNFAIP3 interacting protein 1
Breast Carcinoma	CENPF	P49454	centromere protein F
Breast Carcinoma	LRRC3B	Q96PB8	leucine rich repeat containing 3B
Breast Carcinoma	CNR2	P34972	cannabinoid receptor 2
Breast Carcinoma	DSC3	Q14574	desmocollin 3
Breast Carcinoma	EDNRB	P24530	endothelin receptor type B
Breast Carcinoma	EFNA1	P20827	ephrin A1
Breast Carcinoma	FBL	P22087	fibrillarin
Breast Carcinoma	MECOM	Q03112	MDS1 and EVI1 complex locus
Breast Carcinoma	FABP7	O15540	fatty acid binding protein 7
Breast Carcinoma	DLL1	O00548	delta like canonical Notch ligand 1
Breast Carcinoma	HHEX	Q03014	hematopoietically expressed homeobox
Breast Carcinoma	BIRC2	Q13490	baculoviral IAP repeat containing 2
Breast Carcinoma	HSPA1B	P0DMV8;P0DMV9	heat shock protein family A (Hsp70) member 1B
Breast Carcinoma	MAL	P21145	mal, T cell differentiation protein
Breast Carcinoma	NFKBIA	P25963	NFKB inhibitor alpha
Breast Carcinoma	RRAD	P55042	RRAD, Ras related glycolysis inhibitor and calcium channel regulator
Breast Carcinoma	SFRP5	Q5T4F7	secreted frizzled related protein 5
Breast Carcinoma	BMPR2	Q13873	bone morphogenetic protein receptor type 2
Breast Carcinoma	SREBF2	Q12772	sterol regulatory element binding transcription factor 2
Breast Carcinoma	ICAM5	Q9UMF0	intercellular adhesion molecule 5
Breast Carcinoma	TP53BP2	Q13625	tumor protein p53 binding protein 2
Breast Carcinoma	MED28	Q9H204	mediator complex subunit 28
Breast Carcinoma	ADAM33	Q9BZ11	ADAM metallopeptidase domain 33
Breast Carcinoma	CUL5	Q93034	cullin 5
Breast Carcinoma	ACVR1	Q04771	activin A receptor type 1
Breast Carcinoma	CDA	P32320	cytidine deaminase
Breast Carcinoma	CDH2	P19022	cadherin 2
Breast Carcinoma	APC2	O95996	APC regulator of WNT signaling pathway 2
Breast Carcinoma	DES	P17661	desmin
Breast Carcinoma	AFP	P02771	alpha fetoprotein
Breast Carcinoma	EFEMP1	Q12805	EGF containing fibulin extracellular matrix protein 1
Breast Carcinoma	EPB41L3	Q9Y2J2	erythrocyte membrane protein band 4.1 like 3
Breast Carcinoma	SYNE1	Q8NF91	spectrin repeat containing nuclear envelope protein 1
Breast Carcinoma	ZNF404	Q494X3	zinc finger protein 404
Breast Carcinoma	ARF1	P84077	ADP ribosylation factor 1
Breast Carcinoma	ARHGDIA	P52565	Rho GDP dissociation inhibitor alpha
Breast Carcinoma	LLGL2	Q6P1M3	LLGL scribble cell polarity complex component 2
Breast Carcinoma	MIR101-2		microRNA 101-2
Breast Carcinoma	MIR24-2		microRNA 24-2
Breast Carcinoma	MEIS1	O00470	Meis homeobox 1
Breast Carcinoma	RGS2	P41220	regulator of G protein signaling 2
Breast Carcinoma	RPS4X	P62701	ribosomal protein S4 X-linked
Breast Carcinoma	SLC2A2	P11168	solute carrier family 2 member 2
Breast Carcinoma	BTK	Q06187	Bruton tyrosine kinase
Breast Carcinoma	NSD2	O96028	nuclear receptor binding SET domain protein 2
Breast Carcinoma	LIMD2	Q9BT23	LIM domain containing 2
Breast Carcinoma	EIF2S2	P20042	eukaryotic translation initiation factor 2 subunit beta
Breast Carcinoma	CTU1	Q7Z7A3	cytosolic thiouridylase subunit 1
Breast Carcinoma	MAP3K13	O43283	mitogen-activated protein kinase kinase kinase 13
Breast Carcinoma	AKAP12	Q02952	A-kinase anchoring protein 12
Breast Carcinoma	TCL1B	O95988	T cell leukemia/lymphoma 1B
Breast Carcinoma	MED12	Q93074	mediator complex subunit 12
Breast Carcinoma	UBD	O15205	ubiquitin D
Breast Carcinoma	LBX1	P52954	ladybird homeobox 1
Breast Carcinoma	DEPP1	Q9NTK1	DEPP1 autophagy regulator
Breast Carcinoma	BTN3A2	P78410	butyrophilin subfamily 3 member A2
Breast Carcinoma	SPATA18	Q8TC71	spermatogenesis associated 18
Breast Carcinoma	CRHR1	P34998	corticotropin releasing hormone receptor 1
Breast Carcinoma	FGD5	Q6ZNL6	FYVE, RhoGEF and PH domain containing 5
Breast Carcinoma	DIO3	P55073	iodothyronine deiodinase 3
Breast Carcinoma	NR2F6	P10588	nuclear receptor subfamily 2 group F member 6
Breast Carcinoma	COTL1	Q14019	coactosin like F-actin binding protein 1
Breast Carcinoma	HEY2	Q9UBP5	hes related family bHLH transcription factor with YRPW motif 2
Breast Carcinoma	HEYL	Q9NQ87	hes related family bHLH transcription factor with YRPW motif like
Breast Carcinoma	PABPC1	P11940	poly(A) binding protein cytoplasmic 1
Breast Carcinoma	GRIK2	Q13002	glutamate ionotropic receptor kainate type subunit 2
Breast Carcinoma	CXCL3	P19876	C-X-C motif chemokine ligand 3
Breast Carcinoma	NUDT2	P50583	nudix hydrolase 2
Breast Carcinoma	HNRNPK	P61978	heterogeneous nuclear ribonucleoprotein K
Breast Carcinoma	HNRNPL	P14866	heterogeneous nuclear ribonucleoprotein L
Breast Carcinoma	IBSP	P21815	integrin binding sialoprotein
Breast Carcinoma	SLC10A6	Q3KNW5	solute carrier family 10 member 6
Breast Carcinoma	JAG2	Q9Y219	jagged canonical Notch ligand 2
Breast Carcinoma	NDUFS3	O75489	NADH:ubiquinone oxidoreductase core subunit S3
Breast Carcinoma	NMBR	P28336	neuromedin B receptor
Breast Carcinoma	NRCAM	Q92823	neuronal cell adhesion molecule
Breast Carcinoma	PDGFA	P04085	platelet derived growth factor subunit A
Breast Carcinoma	MRPS23	Q9Y3D9	mitochondrial ribosomal protein S23
Breast Carcinoma	PDZK1	Q5T2W1	PDZ domain containing 1
Breast Carcinoma	ATP7B	P35670	ATPase copper transporting beta
Breast Carcinoma	RMND1	Q9NWS8	required for meiotic nuclear division 1 homolog
Breast Carcinoma	ELP3	Q9H9T3	elongator acetyltransferase complex subunit 3
Breast Carcinoma	MIR31HG		MIR31 host gene
Breast Carcinoma	TRERF1	Q96PN7	transcriptional regulating factor 1
Breast Carcinoma	GALNT16	Q8N428	polypeptide N-acetylgalactosaminyltransferase 16
Breast Carcinoma	RXRB	P28702	retinoid X receptor beta
Breast Carcinoma	MNX1-AS1		MNX1 antisense RNA 1 (head to head)
Breast Carcinoma	SIM1	P81133	SIM bHLH transcription factor 1
Breast Carcinoma	UMPS	P11172	uridine monophosphate synthetase
Breast Carcinoma	SLC2A10	O95528	solute carrier family 2 member 10
Breast Carcinoma	H2BC4	P58876;P62807	H2B clustered histone 4
Breast Carcinoma	CASP7	P55210	caspase 7
Breast Carcinoma	RSPO3	Q9BXY4	R-spondin 3
Breast Carcinoma	SYNJ2	O15056	synaptojanin 2
Breast Carcinoma	HERC2	O95714	HECT and RLD domain containing E3 ubiquitin protein ligase 2
Breast Carcinoma	CCNH	P51946	cyclin H
Breast Carcinoma	RCCD1	A6NED2	RCC1 domain containing 1
Breast Carcinoma	SLC28A1	O00337	solute carrier family 28 member 1
Breast Carcinoma	REPS2	Q8NFH8	RALBP1 associated Eps domain containing 2
Breast Carcinoma	STARD8	Q92502	StAR related lipid transfer domain containing 8
Breast Carcinoma	TANK	Q92844	TRAF family member associated NFKB activator
Breast Carcinoma	ZNF667-AS1		ZNF667 antisense RNA 1 (head to head)
Breast Carcinoma	HNRNPR	O43390	heterogeneous nuclear ribonucleoprotein R
Breast Carcinoma	B4GAT1	O43505	beta-1,4-glucuronyltransferase 1
Breast Carcinoma	CLIC1	O00299	chloride intracellular channel 1
Breast Carcinoma	KLHDC7A	Q5VTJ3	kelch domain containing 7A
Breast Carcinoma	COL7A1	Q02388	collagen type VII alpha 1 chain
Breast Carcinoma	METTL6	Q8TCB7	methyltransferase like 6
Breast Carcinoma	UBLCP1	Q8WVY7	ubiquitin like domain containing CTD phosphatase 1
Breast Carcinoma	CD109	Q6YHK3	CD109 molecule
Breast Carcinoma	RALYL	Q86SE5	RALY RNA binding protein like
Breast Carcinoma	TAFA4	Q96LR4	TAFA chemokine like family member 4
Breast Carcinoma	NOP9	Q86U38	NOP9 nucleolar protein
Breast Carcinoma	EEF1B2	P24534	eukaryotic translation elongation factor 1 beta 2
Breast Carcinoma	EEF2	P13639	eukaryotic translation elongation factor 2
Breast Carcinoma	DTX3	Q8N9I9	deltex E3 ubiquitin ligase 3
Breast Carcinoma	NUDT17	P0C025	nudix hydrolase 17
Breast Carcinoma	NSUN6	Q8TEA1	NOP2/Sun RNA methyltransferase 6
Breast Carcinoma	RNF182	Q8N6D2	ring finger protein 182
Breast Carcinoma	ALDOA	P04075	aldolase, fructose-bisphosphate A
Breast Carcinoma	CCT5	P48643	chaperonin containing TCP1 subunit 5
Breast Carcinoma	KLHDC10	Q6PID8	kelch domain containing 10
Breast Carcinoma	VPS39	Q96JC1	VPS39 subunit of HOPS complex
Breast Carcinoma	HEY1	Q9Y5J3	hes related family bHLH transcription factor with YRPW motif 1
Breast Carcinoma	SNX32	Q86XE0	sorting nexin 32
Breast Carcinoma	RIBC2	Q9H4K1	RIB43A domain with coiled-coils 2
Breast Carcinoma	GDF10	P55107	growth differentiation factor 10
Breast Carcinoma	CLUL1	Q15846	clusterin like 1
Breast Carcinoma	GNAI2	P04899	G protein subunit alpha i2
Breast Carcinoma	ANKRD34A	Q69YU3	ankyrin repeat domain 34A
Breast Carcinoma	MRPS28	Q9Y2Q9	mitochondrial ribosomal protein S28
Breast Carcinoma	MRPL13	Q9BYD1	mitochondrial ribosomal protein L13
Breast Carcinoma	CXCL2	P19875	C-X-C motif chemokine ligand 2
Breast Carcinoma	GUCY1A2	P33402	guanylate cyclase 1 soluble subunit alpha 2
Breast Carcinoma	H1-2	P16403	H1.2 linker histone, cluster member
Breast Carcinoma	HADHB	P55084	hydroxyacyl-CoA dehydrogenase trifunctional multienzyme complex subunit beta
Breast Carcinoma	HOXD11	P31277	homeobox D11
Breast Carcinoma	IGBP1	P78318	immunoglobulin binding protein 1
Breast Carcinoma	CTU2	Q2VPK5	cytosolic thiouridylase subunit 2
Breast Carcinoma	ARAF	P10398	A-Raf proto-oncogene, serine/threonine kinase
Breast Carcinoma	EIF6	P56537	eukaryotic translation initiation factor 6
Breast Carcinoma	LINC00671		long intergenic non-protein coding RNA 671
Breast Carcinoma	LLGL1	Q15334	LLGL scribble cell polarity complex component 1
Breast Carcinoma	PLEKHD1	A6NEE1	pleckstrin homology and coiled-coil domain containing D1
Breast Carcinoma	HAPLN4	Q86UW8	hyaluronan and proteoglycan link protein 4
Breast Carcinoma	MAN2C1	Q9NTJ4	mannosidase alpha class 2C member 1
Breast Carcinoma	MIR345		microRNA 345
Breast Carcinoma	MT3	P25713	metallothionein 3
Breast Carcinoma	PPP1R12B	O60237	protein phosphatase 1 regulatory subunit 12B
Breast Carcinoma	LRRC37A2	A6NM11	leucine rich repeat containing 37 member A2
Breast Carcinoma	ITSN2	Q9NZM3	intersectin 2
Breast Carcinoma	MRPS7	Q9Y2R9	mitochondrial ribosomal protein S7
Breast Carcinoma	PDE2A	O00408	phosphodiesterase 2A
Breast Carcinoma	EVL	Q9UI08	Enah/Vasp-like
Breast Carcinoma	PCDHGB6	Q9Y5F9	protocadherin gamma subfamily B, 6
Breast Carcinoma	CMC2	Q9NRP2	C-X9-C motif containing 2
Breast Carcinoma	MRPS22	P82650	mitochondrial ribosomal protein S22
Breast Carcinoma	ARID1B	Q8NFD5	AT-rich interaction domain 1B
Breast Carcinoma	ZSWIM5	Q9P217	zinc finger SWIM-type containing 5
Breast Carcinoma	NECTIN2	Q92692	nectin cell adhesion molecule 2
Breast Carcinoma	ACTA2	P62736	actin alpha 2, smooth muscle
Breast Carcinoma	TRMT11	Q7Z4G4	tRNA methyltransferase 11 homolog
Breast Carcinoma	RIC8A	Q9NPQ8	RIC8 guanine nucleotide exchange factor A
Breast Carcinoma	RPL23A	P62750	ribosomal protein L23a
Breast Carcinoma	RPL31	P62899	ribosomal protein L31
Breast Carcinoma	RPLP2	P05387	ribosomal protein lateral stalk subunit P2
Breast Carcinoma	RPS7	P62081	ribosomal protein S7
Breast Carcinoma	RPS8	P62241	ribosomal protein S8
Breast Carcinoma	KANSL1-AS1		KANSL1 antisense RNA 1
Breast Carcinoma	MRPL9	Q9BYD2	mitochondrial ribosomal protein L9
Breast Carcinoma	SMARCD1	Q96GM5	SWI/SNF related, matrix associated, actin dependent regulator of chromatin, subfamily d, member 1
Breast Carcinoma	TLE3	Q04726	TLE family member 3, transcriptional corepressor
Breast Carcinoma	UPK1B	O75841	uroplakin 1B
Breast Carcinoma	VEGFB	P49765	vascular endothelial growth factor B
Breast Carcinoma	DYNC2H1	Q8NCM8	dynein cytoplasmic 2 heavy chain 1
Breast Carcinoma	TMEM25	Q86YD3	transmembrane protein 25
Breast Carcinoma	ELP1	O95163	elongator complex protein 1
Breast Carcinoma	H2BC12	O60814	H2B clustered histone 12
Breast Carcinoma	TP63	Q9H3D4	tumor protein p63
Breast Carcinoma	MACIR	Q96GV9	macrophage immunometabolism regulator
Breast Carcinoma	ALKBH8	Q96BT7	alkB homolog 8, tRNA methyltransferase
Breast Carcinoma	ATP6AP1L	Q52LC2	ATPase H+ transporting accessory protein 1 like
Breast Carcinoma	LDHAL6B	Q9BYZ2	lactate dehydrogenase A like 6B
Breast Carcinoma	ZNF432	O94892	zinc finger protein 432
Breast Carcinoma	MRPL19	P49406	mitochondrial ribosomal protein L19
Breast Carcinoma	LRRC37A	A6NMS7	leucine rich repeat containing 37A
Breast Carcinoma	PSMB9	P28065	proteasome 20S subunit beta 9
Breast Carcinoma	PRSS46P	E5RG02	serine protease 46, pseudogene
Breast Carcinoma	RAD50	Q92878	RAD50 double strand break repair protein
Breast Carcinoma	CDKN1A	P38936	cyclin dependent kinase inhibitor 1A
Breast Carcinoma	CUX1	P39880;Q13948	cut like homeobox 1
Breast Carcinoma	XRCC6	P12956	X-ray repair cross complementing 6
Breast Carcinoma	FOXP1	Q9H334	forkhead box P1
Breast Carcinoma	GSTM2	P28161	glutathione S-transferase mu 2
Breast Carcinoma	MSH6	P52701	mutS homolog 6
Breast Carcinoma	HLA-A	P04439	major histocompatibility complex, class I, A
Breast Carcinoma	APC	P25054	APC regulator of WNT signaling pathway
Breast Carcinoma	HSPA4	P34932	heat shock protein family A (Hsp70) member 4
Breast Carcinoma	SMAD4	Q13485	SMAD family member 4
Breast Carcinoma	MAPT	P10636	microtubule associated protein tau
Breast Carcinoma	MLH1	P40692	mutL homolog 1
Breast Carcinoma	MRE11	P49959	MRE11 homolog, double strand break repair nuclease
Breast Carcinoma	MSH2	P43246	mutS homolog 2
Breast Carcinoma	NBN	O60934	nibrin
Breast Carcinoma	PRKN	O60260	parkin RBR E3 ubiquitin protein ligase
Breast Carcinoma	MRTFA	Q969V6	myocardin related transcription factor A
Breast Carcinoma	PVT1		Pvt1 oncogene
Breast Carcinoma	RAD51D	O75771	RAD51 paralog D
Breast Carcinoma	CASC16		cancer susceptibility 16
Breast Carcinoma	STK11	Q15831	serine/threonine kinase 11
Breast Carcinoma	TCF7L2	Q9NQB0	transcription factor 7 like 2
Breast Carcinoma	TGFBR2	P37173	transforming growth factor beta receptor 2
Breast Carcinoma	TLR1	Q15399	toll like receptor 1
Breast Carcinoma	TRPS1	Q9UHF7	transcriptional repressor GATA binding 1
Breast Carcinoma	TWIST1	Q15672	twist family bHLH transcription factor 1
Breast Carcinoma	CD34	P28906	CD34 molecule
Breast Carcinoma	SLC4A7	Q9Y6M7	solute carrier family 4 member 7
Breast Carcinoma	SUB1	P53999	SUB1 regulator of transcription
Breast Carcinoma	ESRRG	P62508	estrogen related receptor gamma
Breast Carcinoma	WRN	Q14191	WRN RecQ like helicase
Breast Carcinoma	CCDC170	Q8IYT3	coiled-coil domain containing 170
Breast Carcinoma	POLD1	P28340	DNA polymerase delta 1, catalytic subunit
Breast Carcinoma	RBBP8	Q99708	RB binding protein 8, endonuclease
Breast Carcinoma	COL1A1	P02452	collagen type I alpha 1 chain
Breast Carcinoma	IDH2	P48735	isocitrate dehydrogenase (NADP(+)) 2
Breast Carcinoma	SREBF1	P36956	sterol regulatory element binding transcription factor 1
Breast Carcinoma	KLLN	B2CW77	killin, p53 regulated DNA replication inhibitor
Breast Carcinoma	TET2	Q6N021	tet methylcytosine dioxygenase 2
Breast Carcinoma	SIAH2	O43255	siah E3 ubiquitin protein ligase 2
Breast Carcinoma	CFLAR	O15519	CASP8 and FADD like apoptosis regulator
Breast Carcinoma	KRIT1	O00522	KRIT1 ankyrin repeat containing
Breast Carcinoma	CASC9		cancer susceptibility 9
Breast Carcinoma	TACC2	O95359	transforming acidic coiled-coil containing protein 2
Breast Carcinoma	FOXK2	Q01167	forkhead box K2
Breast Carcinoma	ITPR1	Q14643	inositol 1,4,5-trisphosphate receptor type 1
Breast Carcinoma	LINC00511		long intergenic non-protein coding RNA 511
Breast Carcinoma	ARHGEF5	Q12774	Rho guanine nucleotide exchange factor 5
Breast Carcinoma	RNF146	Q9NTX7	ring finger protein 146
Breast Carcinoma	ANTXR1	Q9H6X2	ANTXR cell adhesion molecule 1
Breast Carcinoma	BCL2L11	O43521	BCL2 like 11
Breast Carcinoma	FRY	Q5TBA9	FRY microtubule binding protein
Breast Carcinoma	AKAP9	Q99996	A-kinase anchoring protein 9
Breast Carcinoma	ANKLE1	Q8NAG6	ankyrin repeat and LEM domain containing 1
Breast Carcinoma	TAB2	Q9NYJ8	TGF-beta activated kinase 1 (MAP3K7) binding protein 2
Breast Carcinoma	BABAM1	Q9NWV8	BRISC and BRCA1 A complex member 1
Breast Carcinoma	HLA-B	P01889	major histocompatibility complex, class I, B
Breast Carcinoma	IDH1	O75874	isocitrate dehydrogenase (NADP(+)) 1
Breast Carcinoma	CASZ1	Q86V15	castor zinc finger 1
Breast Carcinoma	CBX8	Q9HC52	chromobox 8
Breast Carcinoma	AHRR	A9YTQ3	aryl-hydrocarbon receptor repressor
Breast Carcinoma	USP28	Q96RU2	ubiquitin specific peptidase 28
Breast Carcinoma	PTPN9	P43378	protein tyrosine phosphatase non-receptor type 9
Breast Carcinoma	BMPR1A	P36894	bone morphogenetic protein receptor type 1A
Breast Carcinoma	FAF1	Q9UNN5	Fas associated factor 1
Breast Carcinoma	EBF1	Q9UH73	EBF transcription factor 1
Breast Carcinoma	JMJD1C	Q15652	jumonji domain containing 1C
Breast Carcinoma	FH	P07954	fumarate hydratase
Breast Carcinoma	PALLD	Q8WX93	palladin, cytoskeletal associated protein
Breast Carcinoma	AMFR	Q9UKV5	autocrine motility factor receptor
Breast Carcinoma	PARVB	Q9HBI1	parvin beta
Breast Carcinoma	HCN1	O60741	hyperpolarization activated cyclic nucleotide gated potassium channel 1
Breast Carcinoma	PEX14	O75381	peroxisomal biogenesis factor 14
Breast Carcinoma	PKD2	Q13563	polycystin 2, transient receptor potential cation channel
Breast Carcinoma	MIR4435-2HG		MIR4435-2 host gene
Breast Carcinoma	POLE	Q07864	DNA polymerase epsilon, catalytic subunit
Breast Carcinoma	PPP2R1B	P30154	protein phosphatase 2 scaffold subunit Abeta
Breast Carcinoma	ZMIZ1	Q9ULJ6	zinc finger MIZ-type containing 1
Breast Carcinoma	SDHB	P21912	succinate dehydrogenase complex iron sulfur subunit B
Breast Carcinoma	WNT3	P56703	Wnt family member 3
Breast Carcinoma	SLC14A2	Q15849	solute carrier family 14 member 2
Breast Carcinoma	SLC25A21	Q9BQT8	solute carrier family 25 member 21
Breast Carcinoma	CDKN2B-AS1		CDKN2B antisense RNA 1
Breast Carcinoma	SH2B3	Q9UQQ2	SH2B adaptor protein 3
Breast Carcinoma	ADAM29	Q9UKF5	ADAM metallopeptidase domain 29
Breast Carcinoma	CD160	O95971	CD160 molecule
Breast Carcinoma	MIER3	Q7Z3K6	MIER family member 3
Breast Carcinoma	EGR2	P11161	early growth response 2
Breast Carcinoma	RALY	Q9UKM9	RALY heterogeneous nuclear ribonucleoprotein
Breast Carcinoma	PDS5B	Q9NTI5	PDS5 cohesin associated factor B
Breast Carcinoma	MAST2	Q6P0Q8	microtubule associated serine/threonine kinase 2
Breast Carcinoma	SIK3	Q9Y2K2	SIK family kinase 3
Breast Carcinoma	ZFPM2	Q8WW38	zinc finger protein, FOG family member 2
Breast Carcinoma	GPR161	Q8N6U8	G protein-coupled receptor 161
Breast Carcinoma	MAGI3	Q5TCQ9	membrane associated guanylate kinase, WW and PDZ domain containing 3
Breast Carcinoma	TPK1	Q9H3S4	thiamin pyrophosphokinase 1
Breast Carcinoma	ANXA13	P27216	annexin A13
Breast Carcinoma	INCENP	Q9NQS7	inner centromere protein
Breast Carcinoma	KCNN4	O15554	potassium calcium-activated channel subfamily N member 4
Breast Carcinoma	ARHGAP5	Q13017	Rho GTPase activating protein 5
Breast Carcinoma	CASC15		cancer susceptibility 15
Breast Carcinoma	CCDC88C	Q9P219	coiled-coil domain containing 88C
Breast Carcinoma	MTX1	Q13505	metaxin 1
Breast Carcinoma	OPCML	Q14982	opioid binding protein/cell adhesion molecule like
Breast Carcinoma	PCNT	O95613	pericentrin
Breast Carcinoma	NIN	Q8N4C6	ninein
Breast Carcinoma	PDE4D	Q08499	phosphodiesterase 4D
Breast Carcinoma	PIP4K2A	P48426	phosphatidylinositol-5-phosphate 4-kinase type 2 alpha
Breast Carcinoma	RIN2	Q8WYP3	Ras and Rab interactor 2
Breast Carcinoma	POU5F1B	Q06416	POU class 5 homeobox 1B
Breast Carcinoma	CDKAL1	Q5VV42	CDK5 regulatory subunit associated protein 1 like 1
Breast Carcinoma	TENT5A	Q96IP4	terminal nucleotidyltransferase 5A
Breast Carcinoma	BCAS4	Q8TDM0	breast carcinoma amplified sequence 4
Breast Carcinoma	GRAMD1B	Q3KR37	GRAM domain containing 1B
Breast Carcinoma	PTPRN2	Q92932	protein tyrosine phosphatase receptor type N2
Breast Carcinoma	RASA2	Q15283	RAS p21 protein activator 2
Breast Carcinoma	HIVEP3	Q5T1R4	HIVEP zinc finger 3
Breast Carcinoma	ATXN1	P54253	ataxin 1
Breast Carcinoma	ATXN7	O15265	ataxin 7
Breast Carcinoma	DCLRE1B	Q9H816	DNA cross-link repair 1B
Breast Carcinoma	CASC8		cancer susceptibility 8
Breast Carcinoma	TRIM46	Q7Z4K8	tripartite motif containing 46
Breast Carcinoma	ZKSCAN3	Q9BRR0	zinc finger with KRAB and SCAN domains 3
Breast Carcinoma	ELL	P55199	elongation factor for RNA polymerase II
Breast Carcinoma	H2BC6	P58876;P62807	H2B clustered histone 6
Breast Carcinoma	PLA2G6	O60733	phospholipase A2 group VI
Breast Carcinoma	MCM8	Q9UJA3	minichromosome maintenance 8 homologous recombination repair factor
Breast Carcinoma	CDC14A	Q9UNH5	cell division cycle 14A
Breast Carcinoma	SPAG6	O75602	sperm associated antigen 6
Breast Carcinoma	IST1	P53990	IST1 factor associated with ESCRT-III
Breast Carcinoma	SRA1	Q9HD15	steroid receptor RNA activator 1
Breast Carcinoma	LINC00583		long intergenic non-protein coding RNA 583
Breast Carcinoma	HOTAIR		HOX transcript antisense RNA
Breast Carcinoma	ASTN2-AS1		ASTN2 antisense RNA 1
Breast Carcinoma	ZSCAN16-AS1		ZSCAN16 antisense RNA 1
Breast Carcinoma	RPL12P42		ribosomal protein L12 pseudogene 42
Breast Carcinoma	ARRDC3-AS1		ARRDC3 antisense RNA 1
Breast Carcinoma	HDAC6	Q9UBN7	histone deacetylase 6
Breast Carcinoma	NBPF10	Q6P3W6	NBPF member 10
Breast Carcinoma	PGAM1P5		phosphoglycerate mutase 1 pseudogene 5
Breast Carcinoma	LINC00240		long intergenic non-protein coding RNA 240
Breast Carcinoma	CD24	P25063	CD24 molecule
Breast Carcinoma	TMED7-TICAM2	Q86XR7;Q9Y3B3	TMED7-TICAM2 readthrough
Breast Carcinoma	ZBED6	P86452	zinc finger BED-type containing 6
Breast Carcinoma	BAALC-AS1		BAALC antisense RNA 1
Breast Carcinoma	PROX1-AS1		PROX1 antisense RNA 1
Breast Carcinoma	ARL17B	Q8IVW1	ADP ribosylation factor like GTPase 17B
Breast Carcinoma	L3MBTL2-AS1		L3MBTL2 antisense RNA 1
Breast Carcinoma	PRC1-AS1		PRC1 antisense RNA 1
Breast Carcinoma	COMMD3-BMI1	P35226	COMMD3-BMI1 readthrough
Breast Carcinoma	ABCB6	Q9NP58	ATP binding cassette subfamily B member 6 (Langereis blood group)
Breast Carcinoma	ERVK-20		endogenous retrovirus group K member 20
Breast Carcinoma	SCAMP2	O15127	secretory carrier membrane protein 2
Breast Carcinoma	PCAT1		prostate cancer associated transcript 1
Breast Carcinoma	ERVK-18		endogenous retrovirus group K member 18
Breast Carcinoma	LINC-ROR		long intergenic non-protein coding RNA, regulator of reprogramming
Breast Carcinoma	NAMPT	P43490	nicotinamide phosphoribosyltransferase
Breast Carcinoma	CDK2	P24941	cyclin dependent kinase 2
Breast Carcinoma	CDK4	P11802	cyclin dependent kinase 4
Breast Carcinoma	LINC01416		long intergenic non-protein coding RNA 1416
Breast Carcinoma	TH2LCRR		T helper type 2 locus control region associated RNA
Breast Carcinoma	LINC02143		long intergenic non-protein coding RNA 2143
Breast Carcinoma	PKN2-AS1		PKN2 antisense RNA 1
Breast Carcinoma	LINC01488		long intergenic non-protein coding RNA 1488
Breast Carcinoma	OR2A1-AS1		OR2A1 antisense RNA 1
Breast Carcinoma	HORMAD2-AS1		HORMAD2 and MTMR3 antisense RNA 1
Breast Carcinoma	CDK6	Q00534	cyclin dependent kinase 6
Breast Carcinoma	LINC02284		long intergenic non-protein coding RNA 2284
Breast Carcinoma	LINC02861		long intergenic non-protein coding RNA 2861
Breast Carcinoma	CDKN2B	P42772	cyclin dependent kinase inhibitor 2B
Breast Carcinoma	ABCA8	O94911	ATP binding cassette subfamily A member 8
Breast Carcinoma	DLC1	Q96QB1	DLC1 Rho GTPase activating protein
Breast Carcinoma	PRMT5	O14744	protein arginine methyltransferase 5
Breast Carcinoma	DLX2-DT		DLX2 divergent transcript
Breast Carcinoma	CEACAM5	P06731	CEA cell adhesion molecule 5
Breast Carcinoma	SEC23B	Q15437	SEC23 homolog B, COPII coat complex component
Breast Carcinoma	CAP1	Q01518	cyclase associated actin cytoskeleton regulatory protein 1
Breast Carcinoma	CARM1	Q86X55	coactivator associated arginine methyltransferase 1
Breast Carcinoma	MYBBP1A	Q9BQG0	MYB binding protein 1a
Breast Carcinoma	CIB1	Q99828	calcium and integrin binding 1
Breast Carcinoma	ZNRD2	O60232	zinc ribbon domain containing 2
Breast Carcinoma	PPM1K-DT		PPM1K divergent transcript
Breast Carcinoma	LINC02068		long intergenic non-protein coding RNA 2068
Breast Carcinoma	LINC02829		long intergenic non-protein coding RNA 2829
Breast Carcinoma	LINC02621		long intergenic non-protein coding RNA 2621
Breast Carcinoma	CXCL13	O43927	C-X-C motif chemokine ligand 13
Breast Carcinoma	ARFGEF1	Q9Y6D6	ADP ribosylation factor guanine nucleotide exchange factor 1
Breast Carcinoma	SORBS1	Q9BX66	sorbin and SH3 domain containing 1
Breast Carcinoma	SMC2	O95347	structural maintenance of chromosomes 2
Breast Carcinoma	AHSA1	O95433	activator of HSP90 ATPase activity 1
Breast Carcinoma	PDLIM5	Q96HC4	PDZ and LIM domain 5
Breast Carcinoma	POSTN	Q15063	periostin
Breast Carcinoma	RN7SL108P		RNA, 7SL, cytoplasmic 108, pseudogene
Breast Carcinoma	KHDRBS1	Q07666	KH RNA binding domain containing, signal transduction associated 1
Breast Carcinoma	CXCR6	O00574	C-X-C motif chemokine receptor 6
Breast Carcinoma	CTCF	P49711	CCCTC-binding factor
Breast Carcinoma	MIR5689HG		MIR5689 host gene
Breast Carcinoma	DCTN6	O00399	dynactin subunit 6
Breast Carcinoma	MTCO2P12		MT-CO2 pseudogene 12
Breast Carcinoma	AP4B1	Q9Y6B7	adaptor related protein complex 4 subunit beta 1
Breast Carcinoma	RFPL1S		RFPL1 antisense RNA 1
Breast Carcinoma	NES	P48681	nestin
Breast Carcinoma	KDM5B	Q9UGL1	lysine demethylase 5B
Breast Carcinoma	SLC17A3	O00476	solute carrier family 17 member 3
Breast Carcinoma	LINC02646		long intergenic non-protein coding RNA 2646
Breast Carcinoma	SEPTIN9	Q9UHD8	septin 9
Breast Carcinoma	WASF3	Q9UPY6	WASP family member 3
Breast Carcinoma	CEACAM3	P40198	CEA cell adhesion molecule 3
Breast Carcinoma	PGRMC1	O00264	progesterone receptor membrane component 1
Breast Carcinoma	LILRB1	Q8NHL6	leukocyte immunoglobulin like receptor B1
Breast Carcinoma	CEACAM7	Q14002	CEA cell adhesion molecule 7
Breast Carcinoma	PPARGC1A	Q9UBK2	PPARG coactivator 1 alpha
Breast Carcinoma	ADCY3	O60266	adenylate cyclase 3
Breast Carcinoma	MTMR11	A4FU01	myotubularin related protein 11
Breast Carcinoma	CKAP4	Q07065	cytoskeleton associated protein 4
Breast Carcinoma	LINC02236		long intergenic non-protein coding RNA 2236
Breast Carcinoma	COPS5	Q92905	COP9 signalosome subunit 5
Breast Carcinoma	ERVK-32		endogenous retrovirus group K member 32, envelope
Breast Carcinoma	TRIM31	Q9BZY9	tripartite motif containing 31
Breast Carcinoma	ADAM30	Q9UKF2	ADAM metallopeptidase domain 30
Breast Carcinoma	ATE1	O95260	arginyltransferase 1
Breast Carcinoma	BTN2A1	Q7KYR7	butyrophilin subfamily 2 member A1
Breast Carcinoma	CHI3L1	P36222	chitinase 3 like 1
Breast Carcinoma	RASSF1	Q9NS23	Ras association domain family member 1
Breast Carcinoma	CHKA	P35790	choline kinase alpha
Breast Carcinoma	PRRT2	Q7Z6L0	proline rich transmembrane protein 2
Breast Carcinoma	FILIP1L	Q4L180	filamin A interacting protein 1 like
Breast Carcinoma	PHB2	Q99623	prohibitin 2
Breast Carcinoma	ADCY8	P40145	adenylate cyclase 8
Breast Carcinoma	ZBED9	Q6R2W3	zinc finger BED-type containing 9
Breast Carcinoma	ADCY9	O60503	adenylate cyclase 9
Breast Carcinoma	CISH	Q9NSE2	cytokine inducible SH2 containing protein
Breast Carcinoma	H3P23		H3 histone pseudogene 23
Breast Carcinoma	H3P10		H3 histone pseudogene 10
Breast Carcinoma	ANIB1		aneurysm, intracranial berry 1
Breast Carcinoma	CLU	P10909	clusterin
Breast Carcinoma	CMA1	P23946	chymase 1
Breast Carcinoma	ADSS1	Q8N142	adenylosuccinate synthase 1
Breast Carcinoma	CCR5	P51681	C-C motif chemokine receptor 5 (gene/pseudogene)
Breast Carcinoma	CCR7	P32248	C-C motif chemokine receptor 7
Breast Carcinoma	CDYL2	Q8N8U2	chromodomain Y like 2
Breast Carcinoma	CNTD1	Q8N815	cyclin N-terminal domain containing 1
Breast Carcinoma	ADH1C	P00326	alcohol dehydrogenase 1C (class I), gamma polypeptide
Breast Carcinoma	EMID1	Q96A84	EMI domain containing 1
Breast Carcinoma	COL8A1	P27658	collagen type VIII alpha 1 chain
Breast Carcinoma	COL11A2	P13942	collagen type XI alpha 2 chain
Breast Carcinoma	ADM	P35318	adrenomedullin
Breast Carcinoma	SLCO6A1	Q86UG4	solute carrier organic anion transporter family member 6A1
Breast Carcinoma	COX8A	P10176	cytochrome c oxidase subunit 8A
Breast Carcinoma	CLDN7	O95471	claudin 7
Breast Carcinoma	CPOX	P36551	coproporphyrinogen oxidase
Breast Carcinoma	CREB1	P16220	cAMP responsive element binding protein 1
Breast Carcinoma	CRK	P46108	CRK proto-oncogene, adaptor protein
Breast Carcinoma	CRP	P02741	C-reactive protein
Breast Carcinoma	MAPK14	Q16539	mitogen-activated protein kinase 14
Breast Carcinoma	POGLUT3	Q7Z4H8	protein O-glucosyltransferase 3
Breast Carcinoma	PWAR1		Prader Willi/Angelman region RNA 1
Breast Carcinoma	AQP4-AS1		AQP4 antisense RNA 1
Breast Carcinoma	ADRA1A	P35348	adrenoceptor alpha 1A
Breast Carcinoma	CTAA1		cataract, anterior polar 1
Breast Carcinoma	CCN2	P29279	cellular communication network factor 2
Breast Carcinoma	CTLA4	P16410	cytotoxic T-lymphocyte associated protein 4
Breast Carcinoma	CTNNA2	P26232	catenin alpha 2
Breast Carcinoma	CTNND1	O60716	catenin delta 1
Breast Carcinoma	HORMAD2	Q8N7B1	HORMA domain containing 2
Breast Carcinoma	CTSB	P07858	cathepsin B
Breast Carcinoma	CTSD	P07339	cathepsin D
Breast Carcinoma	ADRA2B	P18089	adrenoceptor alpha 2B
Breast Carcinoma	C2CD6	Q53TS8	C2 calcium dependent domain containing 6
Breast Carcinoma	CTSL	P07711	cathepsin L
Breast Carcinoma	CMC1	Q7Z7K0	C-X9-C motif containing 1
Breast Carcinoma	NEK10	Q6ZWH5	NIMA related kinase 10
Breast Carcinoma	SCFD2	Q8WU76	sec1 family domain containing 2
Breast Carcinoma	ADRB2	P07550	adrenoceptor beta 2
Breast Carcinoma	CYP1A2	P05177	cytochrome P450 family 1 subfamily A member 2
Breast Carcinoma	CYP2B6	P20813	cytochrome P450 family 2 subfamily B member 6
Breast Carcinoma	CYP2C19	P33261	cytochrome P450 family 2 subfamily C member 19
Breast Carcinoma	CBLL2	Q8N7E2	Cbl proto-oncogene like 2
Breast Carcinoma	CYP27B1	O15528	cytochrome P450 family 27 subfamily B member 1
Breast Carcinoma	C11orf65	Q8NCR3	chromosome 11 open reading frame 65
Breast Carcinoma	DACH1	Q9UI36	dachshund family transcription factor 1
Breast Carcinoma	DAPK1	P53355	death associated protein kinase 1
Breast Carcinoma	DCN	P07585	decorin
Breast Carcinoma	ACE	P12821	angiotensin I converting enzyme
Breast Carcinoma	SSBP4	Q9BWG4	single stranded DNA binding protein 4
Breast Carcinoma	DHCR24	Q15392	24-dehydrocholesterol reductase
Breast Carcinoma	DLX4	Q92988	distal-less homeobox 4
Breast Carcinoma	AGER	Q15109	advanced glycosylation end-product specific receptor
Breast Carcinoma	ATN1	P54259	atrophin 1
Breast Carcinoma	AGT	P01019	angiotensinogen
Breast Carcinoma	DUSP1	P28562	dual specificity phosphatase 1
Breast Carcinoma	AGTR1	P30556	angiotensin II receptor type 1
Breast Carcinoma	E2F4	Q16254	E2F transcription factor 4
Breast Carcinoma	TYMP	P19971	thymidine phosphorylase
Breast Carcinoma	EDN1	P05305	endothelin 1
Breast Carcinoma	EDNRA	P25101	endothelin receptor type A
Breast Carcinoma	EGR1	P18146	early growth response 1
Breast Carcinoma	EPHA2	P29317	EPH receptor A2
Breast Carcinoma	EIF4E	P06730	eukaryotic translation initiation factor 4E
Breast Carcinoma	EIF4EBP1	Q13541	eukaryotic translation initiation factor 4E binding protein 1
Breast Carcinoma	ELAVL2	Q12926	ELAV like RNA binding protein 2
Breast Carcinoma	ELF3	P78545	E74 like ETS transcription factor 3
Breast Carcinoma	CYP4Z1	Q86W10	cytochrome P450 family 4 subfamily Z member 1
Breast Carcinoma	SPAG17	Q6Q759	sperm associated antigen 17
Breast Carcinoma	ARHGAP27	Q6ZUM4	Rho GTPase activating protein 27
Breast Carcinoma	CTTN	Q14247	cortactin
Breast Carcinoma	EPAS1	Q99814	endothelial PAS domain protein 1
Breast Carcinoma	EPHB2	P29323	EPH receptor B2
Breast Carcinoma	EPHB6	O15197	EPH receptor B6
Breast Carcinoma	EPO	P01588	erythropoietin
Breast Carcinoma	ERCC1	P07992	ERCC excision repair 1, endonuclease non-catalytic subunit
Breast Carcinoma	ERCC2	P18074	ERCC excision repair 2, TFIIH core complex helicase subunit
Breast Carcinoma	ERCC4	Q92889	ERCC excision repair 4, endonuclease catalytic subunit
Breast Carcinoma	ERCC5	P28715	ERCC excision repair 5, endonuclease
Breast Carcinoma	ESRRB	O95718	estrogen related receptor beta
Breast Carcinoma	ETS1	P14921	ETS proto-oncogene 1, transcription factor
Breast Carcinoma	ALB	P02768	albumin
Breast Carcinoma	EXT2	Q93063	exostosin glycosyltransferase 2
Breast Carcinoma	ALCAM	Q13740	activated leukocyte cell adhesion molecule
Breast Carcinoma	F2R	P25116	coagulation factor II thrombin receptor
Breast Carcinoma	F2RL1	P55085	F2R like trypsin receptor 1
Breast Carcinoma	ALDH1A1	P00352	aldehyde dehydrogenase 1 family member A1
Breast Carcinoma	FANCD2	Q9BXW9	FA complementation group D2
Breast Carcinoma	PTK2B	Q14289	protein tyrosine kinase 2 beta
Breast Carcinoma	RTKN2	Q8IZC4	rhotekin 2
Breast Carcinoma	FBXL13	Q8NEE6	F-box and leucine rich repeat protein 13
Breast Carcinoma	FDXR	P22570	ferredoxin reductase
Breast Carcinoma	FEN1	P39748	flap structure-specific endonuclease 1
Breast Carcinoma	FGF1	P05230	fibroblast growth factor 1
Breast Carcinoma	FGF2	P09038	fibroblast growth factor 2
Breast Carcinoma	FGF7	P21781	fibroblast growth factor 7
Breast Carcinoma	FGFR4	P22455	fibroblast growth factor receptor 4
Breast Carcinoma	FHIT	P49789	fragile histidine triad diadenosine triphosphatase
Breast Carcinoma	VEGFD	O43915	vascular endothelial growth factor D
Breast Carcinoma	FOXC1	Q12948	forkhead box C1
Breast Carcinoma	EFR3B	Q9Y2G0	EFR3 homolog B
Breast Carcinoma	MAST1	Q9Y2H9	microtubule associated serine/threonine kinase 1
Breast Carcinoma	SV2C	Q496J9	synaptic vesicle glycoprotein 2C
Breast Carcinoma	ABCF1	Q8NE71	ATP binding cassette subfamily F member 1
Breast Carcinoma	KDM1A	O60341	lysine demethylase 1A
Breast Carcinoma	FOXO1	Q12778	forkhead box O1
Breast Carcinoma	FOXO3	O43524	forkhead box O3
Breast Carcinoma	AKR1B1	P15121	aldo-keto reductase family 1 member B
Breast Carcinoma	TNRC6B	Q9UPQ9	trinucleotide repeat containing adaptor 6B
Breast Carcinoma	TBC1D9	Q6ZT07	TBC1 domain family member 9
Breast Carcinoma	WDR43	Q15061	WD repeat domain 43
Breast Carcinoma	ASTN2	O75129	astrotactin 2
Breast Carcinoma	ZC3H7B	Q9UGR2	zinc finger CCCH-type containing 7B
Breast Carcinoma	TTC28	Q96AY4	tetratricopeptide repeat domain 28
Breast Carcinoma	DICER1	Q9UPY3	dicer 1, ribonuclease III
Breast Carcinoma	SIRT3	Q9NTG7	sirtuin 3
Breast Carcinoma	BRD4	O60885	bromodomain containing 4
Breast Carcinoma	FOSB	P53539	FosB proto-oncogene, AP-1 transcription factor subunit
Breast Carcinoma	SMUG1	Q53HV7	single-strand-selective monofunctional uracil-DNA glycosylase 1
Breast Carcinoma	PHLDA3	Q9Y5J5	pleckstrin homology like domain family A member 3
Breast Carcinoma	PITPNB	P48739	phosphatidylinositol transfer protein beta
Breast Carcinoma	NR5A2	O00482	nuclear receptor subfamily 5 group A member 2
Breast Carcinoma	FUT4	P22083	fucosyltransferase 4
Breast Carcinoma	ZBTB38	Q8NAP3	zinc finger and BTB domain containing 38
Breast Carcinoma	GABPA	Q06546	GA binding protein transcription factor subunit alpha
Breast Carcinoma	SPDEF	O95238	SAM pointed domain containing ETS transcription factor
Breast Carcinoma	BRMS1	Q9HCU9	BRMS1 transcriptional repressor and anoikis regulator
Breast Carcinoma	RNF19A	Q9NV58	ring finger protein 19A, RBR E3 ubiquitin protein ligase
Breast Carcinoma	GAPDH	P04406	glyceraldehyde-3-phosphate dehydrogenase
Breast Carcinoma	POLDIP2	Q9Y2S7	DNA polymerase delta interacting protein 2
Breast Carcinoma	TBC1D29P	Q9UFV1	TBC1 domain family member 29, pseudogene
Breast Carcinoma	GBAP1		glucosylceramidase beta pseudogene 1
Breast Carcinoma	TSPAN16	Q9UKR8	tetraspanin 16
Breast Carcinoma	AMH	P03971	anti-Mullerian hormone
Breast Carcinoma	GH1	P01241	growth hormone 1
Breast Carcinoma	GIPR	P48546	gastric inhibitory polypeptide receptor
Breast Carcinoma	PELP1	Q8IZL8	proline, glutamate and leucine rich protein 1
Breast Carcinoma	PPA2	Q9H2U2	inorganic pyrophosphatase 2
Breast Carcinoma	AGO2	Q9UKV8	argonaute RISC catalytic component 2
Breast Carcinoma	PDCD4	Q53EL6	programmed cell death 4
Breast Carcinoma	HPGDS	O60760	hematopoietic prostaglandin D synthase
Breast Carcinoma	MCAT	Q8IVS2	malonyl-CoA-acyl carrier protein transacylase
Breast Carcinoma	GLI1	P08151	GLI family zinc finger 1
Breast Carcinoma	GLS	O94925	glutaminase
Breast Carcinoma	GNGT1	P63211	G protein subunit gamma transducin 1
Breast Carcinoma	ABO	P16442	ABO, alpha 1-3-N-acetylgalactosaminyltransferase and alpha 1-3-galactosyltransferase
Breast Carcinoma	SFN	P31947	stratifin
Breast Carcinoma	NEAT1		nuclear paraspeckle assembly transcript 1
Breast Carcinoma	CXCR3	P49682	C-X-C motif chemokine receptor 3
Breast Carcinoma	ANGPT1	Q15389	angiopoietin 1
Breast Carcinoma	KANSL1	Q7Z3B3	KAT8 regulatory NSL complex subunit 1
Breast Carcinoma	KCTD1	Q719H9	potassium channel tetramerization domain containing 1
Breast Carcinoma	FAM126B	Q8IXS8	family with sequence similarity 126 member B
Breast Carcinoma	GPR42	O15529	G protein-coupled receptor 42 (gene/pseudogene)
Breast Carcinoma	GRB2	P62993	growth factor receptor bound protein 2
Breast Carcinoma	GRN	P28799	granulin precursor
Breast Carcinoma	MCTS1	Q9ULC4	MCTS1 re-initiation and release factor
Breast Carcinoma	NR3C1	P04150	nuclear receptor subfamily 3 group C member 1
Breast Carcinoma	CD274	Q9NZQ7	CD274 molecule
Breast Carcinoma	CXCL1	P09341	C-X-C motif chemokine ligand 1
Breast Carcinoma	GRPR	P30550	gastrin releasing peptide receptor
Breast Carcinoma	GSK3B	P49841	glycogen synthase kinase 3 beta
Breast Carcinoma	GSTM1	P09488	glutathione S-transferase mu 1
Breast Carcinoma	GSTT1	P30711	glutathione S-transferase theta 1
Breast Carcinoma	GRHL1	Q9NZI5	grainyhead like transcription factor 1
Breast Carcinoma	HOOK2	Q96ED9	hook microtubule tethering protein 2
Breast Carcinoma	PSAT1	Q9Y617	phosphoserine aminotransferase 1
Breast Carcinoma	ANXA1	P04083	annexin A1
Breast Carcinoma	ANXA2	P07355	annexin A2
Breast Carcinoma	HAS2	Q92819	hyaluronan synthase 2
Breast Carcinoma	HDAC1	Q13547	histone deacetylase 1
Breast Carcinoma	HFE	Q30201	homeostatic iron regulator
Breast Carcinoma	ANXA5	P08758	annexin A5
Breast Carcinoma	ERVW-1	Q9UQF0	endogenous retrovirus group W member 1, envelope
Breast Carcinoma	HGF	P14210	hepatocyte growth factor
Breast Carcinoma	ANXA6	P08133	annexin A6
Breast Carcinoma	HK2	P52789	hexokinase 2
Breast Carcinoma	HLA-G	P17693	major histocompatibility complex, class I, G
Breast Carcinoma	HMGB1	P09429	high mobility group box 1
Breast Carcinoma	HMGA1	P17096	high mobility group AT-hook 1
Breast Carcinoma	HNF4G	Q14541	hepatocyte nuclear factor 4 gamma
Breast Carcinoma	HPGD	P15428	15-hydroxyprostaglandin dehydrogenase
Breast Carcinoma	APEX1	P27695	apurinic/apyrimidinic endodeoxyribonuclease 1
Breast Carcinoma	HSD17B1	P14061	hydroxysteroid 17-beta dehydrogenase 1
Breast Carcinoma	HSF1	Q00613	heat shock transcription factor 1
Breast Carcinoma	HSPA5	P11021	heat shock protein family A (Hsp70) member 5
Breast Carcinoma	XIAP	P98170	X-linked inhibitor of apoptosis
Breast Carcinoma	HSPB1	P04792	heat shock protein family B (small) member 1
Breast Carcinoma	HSPB2	Q16082	heat shock protein family B (small) member 2
Breast Carcinoma	HTC2		hypertrichosis 2 (generalized, congenital)
Breast Carcinoma	TNC	P24821	tenascin C
Breast Carcinoma	ICAM1	P05362	intercellular adhesion molecule 1
Breast Carcinoma	TAS2R64P		taste 2 receptor member 64 pseudogene
Breast Carcinoma	IFI27	P40305	interferon alpha inducible protein 27
Breast Carcinoma	APOE	P02649	apolipoprotein E
Breast Carcinoma	IGF2	P01344	insulin like growth factor 2
Breast Carcinoma	IGF2R	P11717	insulin like growth factor 2 receptor
Breast Carcinoma	IGFBP2	P18065	insulin like growth factor binding protein 2
Breast Carcinoma	IGFBP3	P17936	insulin like growth factor binding protein 3
Breast Carcinoma	CCN1	O00622	cellular communication network factor 1
Breast Carcinoma	DPY19L2P2	Q6ZN68	DPY19L2 pseudogene 2
Breast Carcinoma	PADI6	Q6TGC4	peptidyl arginine deiminase 6
Breast Carcinoma	TICAM2	Q86XR7;Q9Y3B3	toll like receptor adaptor molecule 2
Breast Carcinoma	KLK3	P07288	kallikrein related peptidase 3
Breast Carcinoma	FAS	P25445	Fas cell surface death receptor
Breast Carcinoma	IL1A	P01583	interleukin 1 alpha
Breast Carcinoma	IL2	P60568	interleukin 2
Breast Carcinoma	IL4	P05112	interleukin 4
Breast Carcinoma	CXCR2	P25025	C-X-C motif chemokine receptor 2
Breast Carcinoma	IL11	P20809	interleukin 11
Breast Carcinoma	DAP3P1		death associated protein 3 pseudogene 1
Breast Carcinoma	IL15	P40933	interleukin 15
Breast Carcinoma	IL17A	Q16552	interleukin 17A
Breast Carcinoma	IL18	Q14116	interleukin 18
Breast Carcinoma	INSR	P06213	insulin receptor
Breast Carcinoma	ITGA6	P23229	integrin subunit alpha 6
Breast Carcinoma	IRS1	P35568	insulin receptor substrate 1
Breast Carcinoma	ITGB1	P05556	integrin subunit beta 1
Breast Carcinoma	ITGB3	P05106	integrin subunit beta 3
Breast Carcinoma	JAK2	O60674	Janus kinase 2
Breast Carcinoma	JUNB	P17275	JunB proto-oncogene, AP-1 transcription factor subunit
Breast Carcinoma	JUND	P17535	JunD proto-oncogene, AP-1 transcription factor subunit
Breast Carcinoma	GSTK1	Q9Y2Q3	glutathione S-transferase kappa 1
Breast Carcinoma	CD82	P27701	CD82 molecule
Breast Carcinoma	YJEFN3	A6XGL0	YjeF N-terminal domain containing 3
Breast Carcinoma	LINC-PINT		long intergenic non-protein coding RNA, p53 induced transcript
Breast Carcinoma	KISS1	Q15726	KiSS-1 metastasis suppressor
Breast Carcinoma	KRT19	P08727	keratin 19
Breast Carcinoma	VGLL3	A8MV65	vestigial like family member 3
Breast Carcinoma	LEKR1	Q6ZMV7	leucine, glutamate and lysine rich 1
Breast Carcinoma	LASP1	Q14847	LIM and SH3 protein 1
Breast Carcinoma	LCN2	P80188	lipocalin 2
Breast Carcinoma	LDHA	P00338	lactate dehydrogenase A
Breast Carcinoma	LGALS1	P09382	galectin 1
Breast Carcinoma	LGALS3	P17931	galectin 3
Breast Carcinoma	LIG4	P49917	DNA ligase 4
Breast Carcinoma	LMNA	P02545	lamin A/C
Breast Carcinoma	ADAMTS7P3		ADAMTS7 pseudogene 3
Breast Carcinoma	LINC01376		long intergenic non-protein coding RNA 1376
Breast Carcinoma	LMX1B	O60663	LIM homeobox transcription factor 1 beta
Breast Carcinoma	LNPEP	Q9UIQ6	leucyl and cystinyl aminopeptidase
Breast Carcinoma	LRRD1	A4D1F6	leucine rich repeats and death domain containing 1
Breast Carcinoma	LOX	P28300	lysyl oxidase
Breast Carcinoma	LPA	P08519	lipoprotein(a)
Breast Carcinoma	LINC01194		long intergenic non-protein coding RNA 1194
Breast Carcinoma	MIR100		microRNA 100
Breast Carcinoma	MIR122		microRNA 122
Breast Carcinoma	MIR125A		microRNA 125a
Breast Carcinoma	MIR139		microRNA 139
Breast Carcinoma	MIR140		microRNA 140
Breast Carcinoma	MIR142		microRNA 142
Breast Carcinoma	MIR143		microRNA 143
Breast Carcinoma	MIR148A		microRNA 148a
Breast Carcinoma	MIR155		microRNA 155
Breast Carcinoma	MIR17		microRNA 17
Breast Carcinoma	MIR18A		microRNA 18a
Breast Carcinoma	MIR182		microRNA 182
Breast Carcinoma	MIR191		microRNA 191
Breast Carcinoma	MIR195		microRNA 195
Breast Carcinoma	MIR19B1		microRNA 19b-1
Breast Carcinoma	MIR20A		microRNA 20a
Breast Carcinoma	MIR200A		microRNA 200a
Breast Carcinoma	MIR203A		microRNA 203a
Breast Carcinoma	MIR204		microRNA 204
Breast Carcinoma	MIR21		microRNA 21
Breast Carcinoma	MIR210		microRNA 210
Breast Carcinoma	MIR22		microRNA 22
Breast Carcinoma	MIR223		microRNA 223
Breast Carcinoma	MIR27A		microRNA 27a
Breast Carcinoma	MIR27B		microRNA 27b
Breast Carcinoma	MIR29B1		microRNA 29b-1
Breast Carcinoma	MIR29B2		microRNA 29b-2
Breast Carcinoma	MIR30A		microRNA 30a
Breast Carcinoma	MIR30C2		microRNA 30c-2
Breast Carcinoma	MIR31		microRNA 31
Breast Carcinoma	MIR34A		microRNA 34a
Breast Carcinoma	MIR93		microRNA 93
Breast Carcinoma	MIR96		microRNA 96
Breast Carcinoma	EPCAM	P16422	epithelial cell adhesion molecule
Breast Carcinoma	SMAD2	Q15796	SMAD family member 2
Breast Carcinoma	SMAD3	P84022	SMAD family member 3
Breast Carcinoma	STS	P08842	steroid sulfatase
Breast Carcinoma	MAP4	P27816	microtubule associated protein 4
Breast Carcinoma	MCAM	P43121	melanoma cell adhesion molecule
Breast Carcinoma	MCL1	Q07820	MCL1 apoptosis regulator, BCL2 family member
Breast Carcinoma	MET	P08581	MET proto-oncogene, receptor tyrosine kinase
Breast Carcinoma	MFAP1	P55081	microfibril associated protein 1
Breast Carcinoma	SCGB2A2	Q13296	secretoglobin family 2A member 2
Breast Carcinoma	MGMT	P16455	O-6-methylguanine-DNA methyltransferase
Breast Carcinoma	MMP7	P09237	matrix metallopeptidase 7
Breast Carcinoma	MMP8	P22894	matrix metallopeptidase 8
Breast Carcinoma	MMP11	P24347	matrix metallopeptidase 11
Breast Carcinoma	MMP13	P45452	matrix metallopeptidase 13
Breast Carcinoma	MN1	Q10571	MN1 proto-oncogene, transcriptional regulator
Breast Carcinoma	MPO	P05164	myeloperoxidase
Breast Carcinoma	MRC1	P22897	mannose receptor C-type 1
Breast Carcinoma	STAG3L2	P0CL84	stromal antigen 3-like 2 (pseudogene)
Breast Carcinoma	MIR335		microRNA 335
Breast Carcinoma	MIR340		microRNA 340
Breast Carcinoma	MIR373		microRNA 373
Breast Carcinoma	MSH3	P20585	mutS homolog 3
Breast Carcinoma	MT1E	P04732	metallothionein 1E
Breast Carcinoma	COX2	P00403	cytochrome c oxidase subunit II
Breast Carcinoma	MTNR1A	P48039	melatonin receptor 1A
Breast Carcinoma	MTRR	Q9UBK8	5-methyltetrahydrofolate-homocysteine methyltransferase reductase
Breast Carcinoma	MUC1	P15941	mucin 1, cell surface associated
Breast Carcinoma	MUTYH	Q9UIF7	mutY DNA glycosylase
Breast Carcinoma	MYB	P10242	MYB proto-oncogene, transcription factor
Breast Carcinoma	MYBL2	P10244	MYB proto-oncogene like 2
Breast Carcinoma	MYC	P01106	MYC proto-oncogene, bHLH transcription factor
Breast Carcinoma	MYD88	Q99836	MYD88 innate immune signal transduction adaptor
Breast Carcinoma	MYL3	P08590	myosin light chain 3
Breast Carcinoma	MYO9B	Q13459	myosin IXB
Breast Carcinoma	ATF3	P18847	activating transcription factor 3
Breast Carcinoma	NCL	P19338	nucleolin
Breast Carcinoma	NEK2	P51955	NIMA related kinase 2
Breast Carcinoma	NEU1	Q99519	neuraminidase 1
Breast Carcinoma	NFE2L2	Q16236	nuclear factor, erythroid 2 like 2
Breast Carcinoma	NFIX	Q14938	nuclear factor I X
Breast Carcinoma	NFKB1	P19838	nuclear factor kappa B subunit 1
Breast Carcinoma	NGF	P01138	nerve growth factor
Breast Carcinoma	NHS	Q6T4R5	NHS actin remodeling regulator
Breast Carcinoma	NME1	P15531	NME/NM23 nucleoside diphosphate kinase 1
Breast Carcinoma	NPY	P01303	neuropeptide Y
Breast Carcinoma	NPAS2	Q99743	neuronal PAS domain protein 2
Breast Carcinoma	NRAS	P01111	NRAS proto-oncogene, GTPase
Breast Carcinoma	NT5E	P21589	5'-nucleotidase ecto
Breast Carcinoma	NTHL1	P78549	nth like DNA glycosylase 1
Breast Carcinoma	NTRK1	P04629	neurotrophic receptor tyrosine kinase 1
Breast Carcinoma	MIR375		microRNA 375
Breast Carcinoma	ODC1	P11926	ornithine decarboxylase 1
Breast Carcinoma	OGG1	O15527	8-oxoguanine DNA glycosylase
Breast Carcinoma	TNFRSF11B	O00300	TNF receptor superfamily member 11b
Breast Carcinoma	ACO2	Q99798	aconitase 2
Breast Carcinoma	OSM	P13725	oncostatin M
Breast Carcinoma	SERPINE1	P05121	serpin family E member 1
Breast Carcinoma	CNTN3	Q9P232	contactin 3
Breast Carcinoma	PAX9	P55771	paired box 9
Breast Carcinoma	F11R	Q9Y624	F11 receptor
Breast Carcinoma	TMED7	Q86XR7;Q9Y3B3	transmembrane p24 trafficking protein 7
Breast Carcinoma	DERA	Q9Y315	deoxyribose-phosphate aldolase
Breast Carcinoma	PCNA	P12004	proliferating cell nuclear antigen
Breast Carcinoma	KMT5B	Q4FZB7	lysine methyltransferase 5B
Breast Carcinoma	PDCD1	Q15116	programmed cell death 1
Breast Carcinoma	HSD17B7	P56937	hydroxysteroid 17-beta dehydrogenase 7
Breast Carcinoma	GDE1	Q9NZC3	glycerophosphodiester phosphodiesterase 1
Breast Carcinoma	PDK1	Q15118	pyruvate dehydrogenase kinase 1
Breast Carcinoma	PECAM1	P16284	platelet and endothelial cell adhesion molecule 1
Breast Carcinoma	PFN1	P07737	profilin 1
Breast Carcinoma	SERPINB6	P35237	serpin family B member 6
Breast Carcinoma	PIK3CD	O00329	phosphatidylinositol-4,5-bisphosphate 3-kinase catalytic subunit delta
Breast Carcinoma	PIK3CG	P48736	phosphatidylinositol-4,5-bisphosphate 3-kinase catalytic subunit gamma
Breast Carcinoma	PIK3R1	P27986	phosphoinositide-3-kinase regulatory subunit 1
Breast Carcinoma	PIP	P12273	prolactin induced protein
Breast Carcinoma	PITX2	Q99697	paired like homeodomain 2
Breast Carcinoma	PKM	P14618	pyruvate kinase M1/2
Breast Carcinoma	PLAG1	Q6DJT9	PLAG1 zinc finger
Breast Carcinoma	PLAT	P00750	plasminogen activator, tissue type
Breast Carcinoma	PLAU	P00749	plasminogen activator, urokinase
Breast Carcinoma	PLG	P00747	plasminogen
Breast Carcinoma	PLK1	P53350	polo like kinase 1
Breast Carcinoma	PML	P29590	promyelocytic leukemia
Breast Carcinoma	TLR9	Q9NR96	toll like receptor 9
Breast Carcinoma	POLR2J	P52435	RNA polymerase II subunit J
Breast Carcinoma	PON1	P27169	paraoxonase 1
Breast Carcinoma	ANKIB1	Q9P2G1	ankyrin repeat and IBR domain containing 1
Breast Carcinoma	KRT20	P35900	keratin 20
Breast Carcinoma	ATR	Q13535	ATR serine/threonine kinase
Breast Carcinoma	POU5F1	Q01860	POU class 5 homeobox 1
Breast Carcinoma	PPARA	Q07869	peroxisome proliferator activated receptor alpha
Breast Carcinoma	UGT1A1	P22309	UDP glucuronosyltransferase family 1 member A1
Breast Carcinoma	PPARG	P37231	peroxisome proliferator activated receptor gamma
Breast Carcinoma	GATAD2A	Q86YP4	GATA zinc finger domain containing 2A
Breast Carcinoma	TRPM7	Q96QT4	transient receptor potential cation channel subfamily M member 7
Breast Carcinoma	RNF43	Q68DV7	ring finger protein 43
Breast Carcinoma	TASOR2	Q5VWN6	transcription activation suppressor family member 2
Breast Carcinoma	BANP	Q8N9N5	BTG3 associated nuclear protein
Breast Carcinoma	SLC52A1	Q9NWF4	solute carrier family 52 member 1
Breast Carcinoma	INTS10	Q9NVR2	integrator complex subunit 10
Breast Carcinoma	PTPA	Q15257	protein phosphatase 2 phosphatase activator
Breast Carcinoma	LAPTM4B	Q86VI4	lysosomal protein transmembrane 4 beta
Breast Carcinoma	PIDD1	Q9HB75	p53-induced death domain protein 1
Breast Carcinoma	MEG3		maternally expressed 3
Breast Carcinoma	CDCA7L	Q96GN5	cell division cycle associated 7 like
Breast Carcinoma	IL17RB	Q9NRM6	interleukin 17 receptor B
Breast Carcinoma	PRKAA1	Q13131	protein kinase AMP-activated catalytic subunit alpha 1
Breast Carcinoma	PRKAA2	P54646	protein kinase AMP-activated catalytic subunit alpha 2
Breast Carcinoma	PRKAB1	Q9Y478	protein kinase AMP-activated non-catalytic subunit beta 1
Breast Carcinoma	NLRP2	Q9NX02	NLR family pyrin domain containing 2
Breast Carcinoma	PRKACB	P22694	protein kinase cAMP-activated catalytic subunit beta
Breast Carcinoma	FRMD4A	Q9P2Q2	FERM domain containing 4A
Breast Carcinoma	PRKCA	P17252	protein kinase C alpha
Breast Carcinoma	PRKCB	P05771	protein kinase C beta
Breast Carcinoma	ASH1L	Q9NR48	ASH1 like histone lysine methyltransferase
Breast Carcinoma	PRKDC	P78527	protein kinase, DNA-activated, catalytic subunit
Breast Carcinoma	PRKG1	Q13976	protein kinase cGMP-dependent 1
Breast Carcinoma	MAPK1	P28482	mitogen-activated protein kinase 1
Breast Carcinoma	MAPK3	P27361	mitogen-activated protein kinase 3
Breast Carcinoma	BAIAP2L1	Q9UHR4	BAR/IMD domain containing adaptor protein 2 like 1
Breast Carcinoma	MAPK7	Q13164	mitogen-activated protein kinase 7
Breast Carcinoma	MAPK8	P45983	mitogen-activated protein kinase 8
Breast Carcinoma	PRL	P01236	prolactin
Breast Carcinoma	PRLR	P16471	prolactin receptor
Breast Carcinoma	PROS1	P07225	protein S
Breast Carcinoma	KLK6	Q92876	kallikrein related peptidase 6
Breast Carcinoma	PSEN2	P49810	presenilin 2
Breast Carcinoma	PSG2	P11465	pregnancy specific beta-1-glycoprotein 2
Breast Carcinoma	RETN	Q9HD89	resistin
Breast Carcinoma	OTUD7B	Q6GQQ9	OTU deubiquitinase 7B
Breast Carcinoma	SLC12A9	Q9BXP2	solute carrier family 12 member 9
Breast Carcinoma	ACKR3	P25106	atypical chemokine receptor 3
Breast Carcinoma	BACH1	O14867	BTB domain and CNC homolog 1
Breast Carcinoma	PSMD9	O00233	proteasome 26S subunit, non-ATPase 9
Breast Carcinoma	MIR20B		microRNA 20b
Breast Carcinoma	PTH	P01270	parathyroid hormone
Breast Carcinoma	MIR497		microRNA 497
Breast Carcinoma	MIR499A		microRNA 499a
Breast Carcinoma	PTK2	Q05397	protein tyrosine kinase 2
Breast Carcinoma	INTS2	Q9H0H0	integrator complex subunit 2
Breast Carcinoma	PTK6	Q13882	protein tyrosine kinase 6
Breast Carcinoma	SEMA6A	Q9H2E6	semaphorin 6A
Breast Carcinoma	PREX1	Q8TCU6	phosphatidylinositol-3,4,5-trisphosphate dependent Rac exchange factor 1
Breast Carcinoma	CIP2A	Q8TCG1	cellular inhibitor of PP2A
Breast Carcinoma	CPNE5	Q9HCH3	copine 5
Breast Carcinoma	PTPN1	P18031	protein tyrosine phosphatase non-receptor type 1
Breast Carcinoma	PTPN11	Q06124	protein tyrosine phosphatase non-receptor type 11
Breast Carcinoma	ZNF410	Q86VK4	zinc finger protein 410
Breast Carcinoma	PXN	P49023	paxillin
Breast Carcinoma	BBS2	Q9BXC9	Bardet-Biedl syndrome 2
Breast Carcinoma	NLRC4	Q9NPP4	NLR family CARD domain containing 4
Breast Carcinoma	MPP4	Q96JB8	membrane palmitoylated protein 4
Breast Carcinoma	RAC1	P63000	Rac family small GTPase 1
Breast Carcinoma	RASA1	P20936	RAS p21 protein activator 1
Breast Carcinoma	ZNF350	Q9GZX5	zinc finger protein 350
Breast Carcinoma	REN	P00797	renin
Breast Carcinoma	RET	P07949	ret proto-oncogene
Breast Carcinoma	ACTB	P60709	actin beta
Breast Carcinoma	RNASE3	P12724	ribonuclease A family member 3
Breast Carcinoma	BCL6	P41182	BCL6 transcription repressor
Breast Carcinoma	PPCDC	Q96CD2	phosphopantothenoylcysteine decarboxylase
Breast Carcinoma	BRCA3		breast cancer 3
Breast Carcinoma	GAS5		growth arrest specific 5
Breast Carcinoma	ROS1	P08922	ROS proto-oncogene 1, receptor tyrosine kinase
Breast Carcinoma	RPE65	Q16518	retinoid isomerohydrolase RPE65
Breast Carcinoma	CYP51A1-AS1		CYP51A1 antisense RNA 1
Breast Carcinoma	RPS6KB1	P23443	ribosomal protein S6 kinase B1
Breast Carcinoma	RRM1	P23921	ribonucleotide reductase catalytic subunit M1
Breast Carcinoma	BDNF	P23560	brain derived neurotrophic factor
Breast Carcinoma	S100A4	P26447	S100 calcium binding protein A4
Breast Carcinoma	S100A6	P06703	S100 calcium binding protein A6
Breast Carcinoma	S100A7	P31151	S100 calcium binding protein A7
Breast Carcinoma	S100A8	P05109	S100 calcium binding protein A8
Breast Carcinoma	S100A9	P06702	S100 calcium binding protein A9
Breast Carcinoma	S100B	P04271	S100 calcium binding protein B
Breast Carcinoma	SATB1	Q01826	SATB homeobox 1
Breast Carcinoma	ATXN2	Q99700	ataxin 2
Breast Carcinoma	SCD	O00767	stearoyl-CoA desaturase
Breast Carcinoma	CCL2	P13500	C-C motif chemokine ligand 2
Breast Carcinoma	CCL5	P13501	C-C motif chemokine ligand 5
Breast Carcinoma	CCL18	P55774	C-C motif chemokine ligand 18
Breast Carcinoma	CCL21	O00585	C-C motif chemokine ligand 21
Breast Carcinoma	SDC1	P18827	syndecan 1
Breast Carcinoma	HEATR6	Q6AI08	HEAT repeat containing 6
Breast Carcinoma	SDHC	Q99643	succinate dehydrogenase complex subunit C
Breast Carcinoma	SDHD	O14521	succinate dehydrogenase complex subunit D
Breast Carcinoma	XPNPEP3	Q9NQH7	X-prolyl aminopeptidase 3
Breast Carcinoma	SELE	P16581	selectin E
Breast Carcinoma	BLM	P54132	BLM RecQ like helicase
Breast Carcinoma	SET	Q01105	SET nuclear proto-oncogene
Breast Carcinoma	DNAJC1	Q96KC8	DnaJ heat shock protein family (Hsp40) member C1
Breast Carcinoma	POU5F1P3		POU class 5 homeobox 1 pseudogene 3
Breast Carcinoma	SOX17	Q9H6I2	SRY-box transcription factor 17
Breast Carcinoma	RPL23AP53		ribosomal protein L23a pseudogene 53
Breast Carcinoma	POU5F1P4		POU class 5 homeobox 1 pseudogene 4
Breast Carcinoma	SHBG	P04278	sex hormone binding globulin
Breast Carcinoma	EBF2	Q9HAK2	EBF transcription factor 2
Breast Carcinoma	EMBP1		embigin pseudogene 1
Breast Carcinoma	GAREM1	Q9H706	GRB2 associated regulator of MAPK1 subtype 1
Breast Carcinoma	BMI1	P35226	BMI1 proto-oncogene, polycomb ring finger
Breast Carcinoma	SIX1	Q15475	SIX homeobox 1
Breast Carcinoma	SKP2	Q13309	S-phase kinase associated protein 2
Breast Carcinoma	UCA1		urothelial cancer associated 1
Breast Carcinoma	PHLDB3	Q6NSJ2	pleckstrin homology like domain family B member 3
Breast Carcinoma	BMP6	P22004	bone morphogenetic protein 6
Breast Carcinoma	SLC9A1	P19634	solute carrier family 9 member A1
Breast Carcinoma	BMP7	P18075	bone morphogenetic protein 7
Breast Carcinoma	SLC16A1	P53985	solute carrier family 16 member 1
Breast Carcinoma	SLC19A1	P41440	solute carrier family 19 member 1
Breast Carcinoma	SLC22A3	O75751	solute carrier family 22 member 3
Breast Carcinoma	SLC22A4	Q9H015	solute carrier family 22 member 4
Breast Carcinoma	SLN	O00631	sarcolipin
Breast Carcinoma	SMARCA4	P51532	SWI/SNF related, matrix associated, actin dependent regulator of chromatin, subfamily a, member 4
Breast Carcinoma	TRAK2	O60296	trafficking kinesin protein 2
Breast Carcinoma	FSCN1	Q16658	fascin actin-bundling protein 1
Breast Carcinoma	SOAT1	P35610	sterol O-acyltransferase 1
Breast Carcinoma	SOX2	P48431	SRY-box transcription factor 2
Breast Carcinoma	SOX4	Q06945	SRY-box transcription factor 4
Breast Carcinoma	SOX9	P48436	SRY-box transcription factor 9
Breast Carcinoma	SOX10	P56693	SRY-box transcription factor 10
Breast Carcinoma	SP1	P08047	Sp1 transcription factor
Breast Carcinoma	SPARC	P09486	secreted protein acidic and cysteine rich
Breast Carcinoma	SST	P61278	somatostatin
Breast Carcinoma	SSTR4	P31391	somatostatin receptor 4
Breast Carcinoma	ST14	Q9Y5Y6	suppression of tumorigenicity 14
Breast Carcinoma	STAT1	P42224	signal transducer and activator of transcription 1
Breast Carcinoma	STAT5B	P51692	signal transducer and activator of transcription 5B
Breast Carcinoma	STAT6	P42226	signal transducer and activator of transcription 6
Breast Carcinoma	STC1	P52823	stanniocalcin 1
Breast Carcinoma	SULT1E1	P49888	sulfotransferase family 1E member 1
Breast Carcinoma	BRS3	P32247	bombesin receptor subtype 3
Breast Carcinoma	BSG	P35613	basigin (Ok blood group)
Breast Carcinoma	SYK	P43405	spleen associated tyrosine kinase
Breast Carcinoma	TAC1	P20366	tachykinin precursor 1
Breast Carcinoma	ADAM17	P78536	ADAM metallopeptidase domain 17
Breast Carcinoma	TAGLN	Q01995	transgelin
Breast Carcinoma	KLF5	Q13887	Kruppel like factor 5
Breast Carcinoma	MAP3K7	O43318	mitogen-activated protein kinase kinase kinase 7
Breast Carcinoma	BTF3P11		basic transcription factor 3 pseudogene 11
Breast Carcinoma	TAZ	Q16635	tafazzin
Breast Carcinoma	HNF1B	P35680	HNF1 homeobox B
Breast Carcinoma	TEK	Q02763	TEK receptor tyrosine kinase
Breast Carcinoma	TFAP2C	Q92754	transcription factor AP-2 gamma
Breast Carcinoma	TFF1	P04155	trefoil factor 1
Breast Carcinoma	TFF3	Q07654	trefoil factor 3
Breast Carcinoma	TGFA	P01135	transforming growth factor alpha
Breast Carcinoma	TGFB1	P01137	transforming growth factor beta 1
Breast Carcinoma	TGFBR1	P36897	transforming growth factor beta receptor 1
Breast Carcinoma	TIMP1	P01033	TIMP metallopeptidase inhibitor 1
Breast Carcinoma	TIMP2	P16035	TIMP metallopeptidase inhibitor 2
Breast Carcinoma	TIMP3	P35625	TIMP metallopeptidase inhibitor 3
Breast Carcinoma	TLR4	O00206	toll like receptor 4
Breast Carcinoma	TNFRSF1A	P19438	TNF receptor superfamily member 1A
Breast Carcinoma	TNFRSF1B	P20333	TNF receptor superfamily member 1B
Breast Carcinoma	TNNT3	P45378	troponin T3, fast skeletal type
Breast Carcinoma	TNS1	Q9HBL0	tensin 1
Breast Carcinoma	TPD52	P55327	tumor protein D52
Breast Carcinoma	TSG101	Q99816	tumor susceptibility 101
Breast Carcinoma	LINC00623		long intergenic non-protein coding RNA 623
Breast Carcinoma	CCR2	P41597	C-C motif chemokine receptor 2
Breast Carcinoma	DIRC3		disrupted in renal carcinoma 3
Breast Carcinoma	LINC00886		long intergenic non-protein coding RNA 886
Breast Carcinoma	UGT2B7	P16662	UDP glucuronosyltransferase family 2 member B7
Breast Carcinoma	COL14A1	Q05707	collagen type XIV alpha 1 chain
Breast Carcinoma	UVRAG	Q9P2Y5	UV radiation resistance associated
Breast Carcinoma	VASP	P50552	vasodilator stimulated phosphoprotein
Breast Carcinoma	VCAM1	P19320	vascular cell adhesion molecule 1
Breast Carcinoma	VEGFA	P15692	vascular endothelial growth factor A
Breast Carcinoma	EZR	P15311	ezrin
Breast Carcinoma	VIP	P01282	vasoactive intestinal peptide
Breast Carcinoma	NELFA	Q9H3P2	negative elongation factor complex member A
Breast Carcinoma	WNT1	P04628	Wnt family member 1
Breast Carcinoma	WNT5A	P41221	Wnt family member 5A
Breast Carcinoma	XBP1	P17861	X-box binding protein 1
Breast Carcinoma	XPC	Q01831	XPC complex subunit, DNA damage recognition and repair factor
Breast Carcinoma	XRCC1	P18887	X-ray repair cross complementing 1
Breast Carcinoma	XRCC4	Q13426	X-ray repair cross complementing 4
Breast Carcinoma	ZFP36	P26651	ZFP36 ring finger protein
Breast Carcinoma	ZNF37A	P17032	zinc finger protein 37A
Breast Carcinoma	ZNF45	Q02386	zinc finger protein 45
Breast Carcinoma	CA9	Q16790	carbonic anhydrase 9
Breast Carcinoma	CA12	O43570	carbonic anhydrase 12
Breast Carcinoma	ZNF184	Q99676	zinc finger protein 184
Breast Carcinoma	ZNF217	O75362	zinc finger protein 217
Breast Carcinoma	BTG2	P78543	BTG anti-proliferation factor 2
Breast Carcinoma	USP7	Q93009	ubiquitin specific peptidase 7
Breast Carcinoma	SLC52A2	Q9HAB3	solute carrier family 52 member 2
Breast Carcinoma	MUL1	Q969V5	mitochondrial E3 ubiquitin protein ligase 1
Breast Carcinoma	MCPH1	Q8NEM0	microcephalin 1
Breast Carcinoma	AIMP2	Q13155	aminoacyl tRNA synthetase complex interacting multifunctional protein 2
Breast Carcinoma	PARP8	Q8N3A8	poly(ADP-ribose) polymerase family member 8
Breast Carcinoma	VTCN1	Q7Z7D3	V-set domain containing T cell activation inhibitor 1
Breast Carcinoma	AAGAB	Q6PD74	alpha and gamma adaptin binding protein
Breast Carcinoma	LIN28A	Q9H9Z2	lin-28 homolog A
Breast Carcinoma	TEFM	Q96QE5	transcription elongation factor, mitochondrial
Breast Carcinoma	BAALC	Q8WXS3	BAALC binder of MAP3K1 and KLF4
Breast Carcinoma	CCDC134	Q9H6E4	coiled-coil domain containing 134
Breast Carcinoma	ZNF613	Q6PF04	zinc finger protein 613
Breast Carcinoma	CALCR	P30988	calcitonin receptor
Breast Carcinoma	ATAD5	Q96QE3	ATPase family AAA domain containing 5
Breast Carcinoma	TNIP3	Q96KP6	TNFAIP3 interacting protein 3
Breast Carcinoma	MLLT10	P55197	MLLT10 histone lysine methyltransferase DOT1L cofactor
Breast Carcinoma	PPP1R2C	O14990	PPP1R2C family member C
Breast Carcinoma	ADAM12	O43184	ADAM metallopeptidase domain 12
Breast Carcinoma	CD276	Q5ZPR3	CD276 molecule
Breast Carcinoma	FOSL1	P15407	FOS like 1, AP-1 transcription factor subunit
Breast Carcinoma	COL18A1	P39060	collagen type XVIII alpha 1 chain
Breast Carcinoma	ZNRD1ASP		zinc ribbon domain containing 1 antisense, pseudogene
Breast Carcinoma	HMGA2	P52926	high mobility group AT-hook 2
Breast Carcinoma	CALR	P27797	calreticulin
Breast Carcinoma	NECTIN4	Q96NY8	nectin cell adhesion molecule 4
Breast Carcinoma	OR5V1	Q9UGF6	olfactory receptor family 5 subfamily V member 1
Breast Carcinoma	OR12D3	Q9UGF7	olfactory receptor family 12 subfamily D member 3
Breast Carcinoma	TAM		Myeloproliferative syndrome, transient (transient abnormal
Breast Carcinoma	ARHGAP24	Q8N264	Rho GTPase activating protein 24
Breast Carcinoma	CHST9	Q7L1S5	carbohydrate sulfotransferase 9
Breast Carcinoma	BCL2L12	Q9HB09	BCL2 like 12
Breast Carcinoma	CASP3	P42574	caspase 3
Breast Carcinoma	L3MBTL2	Q969R5	L3MBTL histone methyl-lysine binding protein 2
Breast Carcinoma	TMTC1	Q8IUR5	transmembrane O-mannosyltransferase targeting cadherins 1
Breast Carcinoma	USHBP1	Q8N6Y0	USH1 protein network component harmonin binding protein 1
Breast Carcinoma	ZNRF3	Q9ULT6	zinc and ring finger 3
Breast Carcinoma	CASP9	P55211	caspase 9
Breast Carcinoma	BRMS1L	Q5PSV4	BRMS1 like transcriptional repressor
Breast Carcinoma	CMSS1	Q9BQ75	cms1 ribosomal small subunit homolog
Breast Carcinoma	CASR	P41180	calcium sensing receptor
Breast Carcinoma	TTBK1	Q5TCY1	tau tubulin kinase 1
Breast Carcinoma	TUBA1C	Q9BQE3	tubulin alpha 1c
Breast Carcinoma	CNTNAP1	P78357	contactin associated protein 1
Breast Carcinoma	ABCC11	Q96J66	ATP binding cassette subfamily C member 11
Breast Carcinoma	LMO4	P61968	LIM domain only 4
Breast Carcinoma	RUNX2	Q13950	RUNX family transcription factor 2
Breast Carcinoma	TNFSF11	O14788	TNF superfamily member 11
Breast Carcinoma	RUNX1	Q01196	RUNX family transcription factor 1
Breast Carcinoma	RUNX3	Q13761	RUNX family transcription factor 3
Breast Carcinoma	IRS2	Q9Y4H2	insulin receptor substrate 2
Breast Carcinoma	EIF3A	Q14152	eukaryotic translation initiation factor 3 subunit A
Breast Carcinoma	BECN1	Q14457	beclin 1
Breast Carcinoma	DNAH11	Q96DT5	dynein axonemal heavy chain 11
Breast Carcinoma	TNFRSF11A	Q9Y6Q6	TNF receptor superfamily member 11a
Breast Carcinoma	TNFRSF10B	O14763	TNF receptor superfamily member 10b
Breast Carcinoma	NRP1	O14786	neuropilin 1
Breast Carcinoma	PROM1	O43490	prominin 1
Breast Carcinoma	CCK	P06307	cholecystokinin
Breast Carcinoma	NR1I2	O75469	nuclear receptor subfamily 1 group I member 2
Breast Carcinoma	SPHK1	Q9NYA1	sphingosine kinase 1
Breast Carcinoma	SQSTM1	Q13501	sequestosome 1
Breast Carcinoma	CCNB1	P14635	cyclin B1
Breast Carcinoma	SGCE	O43556	sarcoglycan epsilon
Breast Carcinoma	MBD2	Q9UBB5	methyl-CpG binding domain protein 2
Breast Carcinoma	CCND2	P30279	cyclin D2
Breast Carcinoma	HSPB3	Q12988	heat shock protein family B (small) member 3
Breast Carcinoma	NAT1	P18440	N-acetyltransferase 1
Breast Carcinoma	SOCS3	O14543	suppressor of cytokine signaling 3
Breast Carcinoma	CLDN6	P56747	claudin 6
Breast Carcinoma	DIRAS3	O95661	DIRAS family GTPase 3
Breast Carcinoma	MTA1	Q13330	metastasis associated 1
Breast Carcinoma	NEURL1	O76050	neuralized E3 ubiquitin protein ligase 1
Breast Carcinoma	LPAR2	Q9HBW0	lysophosphatidic acid receptor 2
Breast Carcinoma	CABLES1	Q8TDN4	Cdk5 and Abl enzyme substrate 1
Breast Carcinoma	HACD1	B0YJ81	3-hydroxyacyl-CoA dehydratase 1
Breast Carcinoma	SCGB3A1	Q96QR1	secretoglobin family 3A member 1
Breast Carcinoma	PTTG1	O95997	PTTG1 regulator of sister chromatid separation, securin
Breast Carcinoma	KLF4	O43474	Kruppel like factor 4
Breast Carcinoma	NREP	Q16612	neuronal regeneration related protein
Breast Carcinoma	PRDM6	Q9NQX0	PR/SET domain 6
Breast Carcinoma	CD163	Q86VB7	CD163 molecule
Breast Carcinoma	SLIT2	O94813	slit guidance ligand 2
Breast Carcinoma	PPIG	Q13427	peptidylprolyl isomerase G
Breast Carcinoma	KL	Q9UEF7	klotho
Breast Carcinoma	SLC9A3R1	O14745	SLC9A3 regulator 1
Breast Carcinoma	ADIPOQ	Q15848	adiponectin, C1Q and collagen domain containing
Breast Carcinoma	COX5A	P20674	cytochrome c oxidase subunit 5A
Breast Carcinoma	GRAP2	O75791	GRB2 related adaptor protein 2
Breast Carcinoma	MUC16	Q8WXI7	mucin 16, cell surface associated
Breast Carcinoma	POM121L2	Q96KW2	POM121 transmembrane nucleoporin like 2
Breast Carcinoma	GSTO1	P78417	glutathione S-transferase omega 1
Breast Carcinoma	CD36	P16671	CD36 molecule
Breast Carcinoma	NPEPPS	P55786	aminopeptidase puromycin sensitive
Breast Carcinoma	BCAR1	P56945	BCAR1 scaffold protein, Cas family member
Breast Carcinoma	CLOCK	O15516	clock circadian regulator
Breast Carcinoma	CREB5	Q02930	cAMP responsive element binding protein 5
Breast Carcinoma	CD44	P16070	CD44 molecule (Indian blood group)
Breast Carcinoma	CD47	Q08722	CD47 molecule
Breast Carcinoma	NCOR2	Q9Y618	nuclear receptor corepressor 2
Breast Carcinoma	TRAF4	Q9BUZ4	TNF receptor associated factor 4
Breast Carcinoma	KLK4	Q9Y5K2	kallikrein related peptidase 4
Breast Carcinoma	IKBKE	Q14164	inhibitor of nuclear factor kappa B kinase subunit epsilon
Breast Carcinoma	CD68	P34810	CD68 molecule
Breast Carcinoma	GREB1	Q4ZG55	growth regulating estrogen receptor binding 1
Breast Carcinoma	HDAC9	Q9UKV0	histone deacetylase 9
Breast Carcinoma	CD151	P48509	CD151 molecule (Raph blood group)
Breast Carcinoma	KEAP1	Q14145	kelch like ECH associated protein 1
Breast Carcinoma	CDK1	P06493	cyclin dependent kinase 1
Breast Carcinoma	CDC25A	P30304	cell division cycle 25A
Breast Carcinoma	CDC42	P60953	cell division cycle 42
Breast Carcinoma	SCO2	O43819	synthesis of cytochrome C oxidase 2
Breast Carcinoma	LINC01672		long intergenic non-protein coding RNA 1672
Breast Carcinoma	TRIM28	Q13263	tripartite motif containing 28
Breast Carcinoma	CDK7	P50613	cyclin dependent kinase 7
Breast Carcinoma	CDKN1C	P49918	cyclin dependent kinase inhibitor 1C
Breast Carcinoma	PAK4	O96013	p21 (RAC1) activated kinase 4
Breast Carcinoma	CDX2	Q99626	caudal type homeobox 2
Breast Carcinoma	FERMT2	Q96AC1	fermitin family member 2
Breast Carcinoma	CKS1B	P61024	CDC28 protein kinase regulatory subunit 1B
Breast Carcinoma	MUCL1	Q96DR8	mucin like 1
Breast Carcinoma	CRYAB	P02511	crystallin alpha B
Breast Carcinoma	CTBP1	Q13363	C-terminal binding protein 1
Breast Carcinoma	EPHA3	P29320	EPH receptor A3
Breast Carcinoma	MMRN1	Q13201	multimerin 1
Breast Carcinoma	RHOBTB2	Q9BYZ6	Rho related BTB domain containing 2
Breast Carcinoma	FLT4	P35916	fms related receptor tyrosine kinase 4
Breast Carcinoma	FOLH1	Q04609	folate hydrolase 1
Breast Carcinoma	KLK5	Q9Y337	kallikrein related peptidase 5
Breast Carcinoma	WWTR1	Q9GZV5	WW domain containing transcription regulator 1
Breast Carcinoma	MYOF	Q9NZM1	myoferlin
Breast Carcinoma	INTS6	Q9UL03	integrator complex subunit 6
Breast Carcinoma	GDNF	P39905	glial cell derived neurotrophic factor
Breast Carcinoma	RNU1-1		RNA, U1 small nuclear 1
Breast Carcinoma	GHRH	P01286	growth hormone releasing hormone
Breast Carcinoma	DKK3	Q9UBP4	dickkopf WNT signaling pathway inhibitor 3
Breast Carcinoma	GLO1	Q04760	glyoxalase I
Breast Carcinoma	ANGPT2	O15123	angiopoietin 2
Breast Carcinoma	PRSS50	Q9UI38	serine protease 50
Breast Carcinoma	GSN	P06396	gelsolin
Breast Carcinoma	KCNIP3	Q9Y2W7	potassium voltage-gated channel interacting protein 3
Breast Carcinoma	HOXA5	P20719	homeobox A5
Breast Carcinoma	HOXB7	P09629	homeobox B7
Breast Carcinoma	HOXD13	P35453	homeobox D13
Breast Carcinoma	IFNA1	P01562	interferon alpha 1
Breast Carcinoma	IFNA13	P01562	interferon alpha 13
Breast Carcinoma	IGFBP1	P08833	insulin like growth factor binding protein 1
Breast Carcinoma	IL1RN	P18510	interleukin 1 receptor antagonist
Breast Carcinoma	IL13	P35225	interleukin 13
Breast Carcinoma	CXCL10	P02778	C-X-C motif chemokine ligand 10
Breast Carcinoma	ARF6	P62330	ADP ribosylation factor 6
Breast Carcinoma	CYP4F3	Q08477	cytochrome P450 family 4 subfamily F member 3
Breast Carcinoma	MIR137		microRNA 137
Breast Carcinoma	MIR149		microRNA 149
Breast Carcinoma	MIR26B		microRNA 26b
Breast Carcinoma	MEN1	O00255	menin 1
Breast Carcinoma	KMT2A	Q03164	lysine methyltransferase 2A
Breast Carcinoma	MT1F	P04733	metallothionein 1F
Breast Carcinoma	MT1JP		metallothionein 1J, pseudogene
Breast Carcinoma	MT1L	Q93083	metallothionein 1L, pseudogene
Breast Carcinoma	NEDD9	Q14511	neural precursor cell expressed, developmentally down-regulated 9
Breast Carcinoma	NTRK3	Q16288	neurotrophic receptor tyrosine kinase 3
Breast Carcinoma	P2RX5	Q93086	purinergic receptor P2X 5
Breast Carcinoma	PAWR	Q96IZ0	pro-apoptotic WT1 regulator
Breast Carcinoma	ING4	Q9UNL4	inhibitor of growth family member 4
Breast Carcinoma	OTUD4	Q01804	OTU deubiquitinase 4
Breast Carcinoma	PRNP	F7VJQ1;P04156	prion protein
Breast Carcinoma	MIR193B		microRNA 193b
Breast Carcinoma	MIB1	Q86YT6	mindbomb E3 ubiquitin protein ligase 1
Breast Carcinoma	FANCM	Q8IYD8	FA complementation group M
Breast Carcinoma	RNU1-4		RNA, U1 small nuclear 4
Breast Carcinoma	BCS1L	Q9Y276	BCS1 homolog, ubiquinol-cytochrome c reductase complex chaperone
Breast Carcinoma	RRAS	P10301	RAS related
Breast Carcinoma	S100A1	P23297	S100 calcium binding protein A1
Breast Carcinoma	SMURF2	Q9HAU4	SMAD specific E3 ubiquitin protein ligase 2
Breast Carcinoma	SMYD3	Q9H7B4	SET and MYND domain containing 3
Breast Carcinoma	FRTS1		Fanconi renotubular syndrome
Breast Carcinoma	SLC20A1	Q8WUM9	solute carrier family 20 member 1
Breast Carcinoma	BNIP3	Q12983	BCL2 interacting protein 3
Breast Carcinoma	SSTR2	P30874	somatostatin receptor 2
Breast Carcinoma	TPT1	P13693	tumor protein, translationally-controlled 1
Breast Carcinoma	TSC2	P49815	TSC complex subunit 2
Breast Carcinoma	TTK	P33981	TTK protein kinase
Breast Carcinoma	UBE2I	P63279	ubiquitin conjugating enzyme E2 I
Breast Carcinoma	UGCG	Q16739	UDP-glucose ceramide glucosyltransferase
Breast Carcinoma	VIPR1	P32241	vasoactive intestinal peptide receptor 1
Breast Carcinoma	PCGF2	P35227	polycomb group ring finger 2
Breast Carcinoma	NANOG	Q9H9S0	Nanog homeobox
Breast Carcinoma	GRHL2	Q6ISB3	grainyhead like transcription factor 2
Breast Carcinoma	RASSF7	Q02833	Ras association domain family member 7
Breast Carcinoma	SRCIN1	Q9C0H9	SRC kinase signaling inhibitor 1
Breast Carcinoma	TCHP	Q9BT92	trichoplein keratin filament binding
Breast Carcinoma	RECK	O95980	reversion inducing cysteine rich protein with kazal motifs
Breast Carcinoma	ZNF469	Q96JG9	zinc finger protein 469
Breast Carcinoma	ABCC3	O15438	ATP binding cassette subfamily C member 3
Breast Carcinoma	CCN6	O95389	cellular communication network factor 6
Breast Carcinoma	CCN5	O76076	cellular communication network factor 5
Breast Carcinoma	CCND3	P30281	cyclin D3
Breast Carcinoma	STARD13	Q9Y3M8	StAR related lipid transfer domain containing 13
Breast Carcinoma	ANKRD30A	Q9BXX3	ankyrin repeat domain 30A
Breast Carcinoma	XPR1	Q9UBH6	xenotropic and polytropic retrovirus receptor 1
Breast Carcinoma	PIWIL1	Q96J94	piwi like RNA-mediated gene silencing 1
Breast Carcinoma	CD80	P33681	CD80 molecule
Breast Carcinoma	MELK	Q14680	maternal embryonic leucine zipper kinase
Breast Carcinoma	CDC25C	P30307	cell division cycle 25C
Breast Carcinoma	NR1I3	Q14994	nuclear receptor subfamily 1 group I member 3
Breast Carcinoma	AKT3	Q9Y243	AKT serine/threonine kinase 3
Breast Carcinoma	CDH3	P22223	cadherin 3
Breast Carcinoma	MICA	Q29983	MHC class I polypeptide-related sequence A
Breast Carcinoma	CDKN3	Q16667	cyclin dependent kinase inhibitor 3
Breast Carcinoma	CEBPB	P17676	CCAAT enhancer binding protein beta
Breast Carcinoma	CEBPD	P49716	CCAAT enhancer binding protein delta
Breast Carcinoma	LOC107987479		cytochrome P450 2D6
Breast Carcinoma	MRPS30	Q9NP92	mitochondrial ribosomal protein S30
Breast Carcinoma	RAB40B	Q12829	RAB40B, member RAS oncogene family
Breast Carcinoma	PTP4A3	O75365	protein tyrosine phosphatase 4A3
Breast Carcinoma	LMTK3	Q96Q04	lemur tyrosine kinase 3
Breast Carcinoma	ABCC2	Q92887	ATP binding cassette subfamily C member 2
Breast Carcinoma	CKS1BP7		CDC28 protein kinase regulatory subunit 1B pseudogene 7
Breast Carcinoma	ATF2	P15336	activating transcription factor 2
Breast Carcinoma	CTCFL	Q8NI51	CCCTC-binding factor like
Breast Carcinoma	CRY2	Q49AN0	cryptochrome circadian regulator 2
Breast Carcinoma	VCAN	P13611	versican
Breast Carcinoma	CTAG1B	P78358	cancer/testis antigen 1B
Breast Carcinoma	GADD45A	P24522	growth arrest and DNA damage inducible alpha
Breast Carcinoma	DDX3X	O00571	DEAD-box helicase 3 X-linked
Breast Carcinoma	DDX5	P17844	DEAD-box helicase 5
Breast Carcinoma	TIMM8A	O60220	translocase of inner mitochondrial membrane 8A
Breast Carcinoma	EIF4G1	Q04637	eukaryotic translation initiation factor 4 gamma 1
Breast Carcinoma	EPHX1	P07099	epoxide hydrolase 1
Breast Carcinoma	FANCC	Q00597	FA complementation group C
Breast Carcinoma	FGF8	P55075	fibroblast growth factor 8
Breast Carcinoma	WWC1	Q8IX03	WW and C2 domain containing 1
Breast Carcinoma	WBP2	Q969T9	WW domain binding protein 2
Breast Carcinoma	LPAR3	Q9UBY5	lysophosphatidic acid receptor 3
Breast Carcinoma	GDF2	Q9UK05	growth differentiation factor 2
Breast Carcinoma	GHR	P10912	growth hormone receptor
Breast Carcinoma	BBC3	Q96PG8;Q9BXH1	BCL2 binding component 3
Breast Carcinoma	SGSM3	Q96HU1	small G protein signaling modulator 3
Breast Carcinoma	ANXA3	P12429	annexin A3
Breast Carcinoma	PRMT1	Q99873	protein arginine methyltransferase 1
Breast Carcinoma	APOA1	P02647	apolipoprotein A1
Breast Carcinoma	APP	P05067	amyloid beta precursor protein
Breast Carcinoma	FASLG	P48023	Fas ligand
Breast Carcinoma	ING1	Q9UK53	inhibitor of growth family member 1
Breast Carcinoma	ITGA5	P08648	integrin subunit alpha 5
Breast Carcinoma	ITK	Q08881	IL2 inducible T cell kinase
Breast Carcinoma	RHOA	P61586	ras homolog family member A
Breast Carcinoma	KMT5A	Q9NQR1	lysine methyltransferase 5A
Breast Carcinoma	ARNTL	O00327	aryl hydrocarbon receptor nuclear translocator like
Breast Carcinoma	LUM	P51884	lumican
Breast Carcinoma	MIRLET7B		microRNA let-7b
Breast Carcinoma	MIR15A		microRNA 15a
Breast Carcinoma	MIR183		microRNA 183
Breast Carcinoma	MIR29C		microRNA 29c
Breast Carcinoma	MIR30C1		microRNA 30c-1
Breast Carcinoma	MIR320A		microRNA 320a
Breast Carcinoma	MIR34B		microRNA 34b
Breast Carcinoma	MCC	P23508	MCC regulator of WNT signaling pathway
Breast Carcinoma	MGP	P08493	matrix Gla protein
Breast Carcinoma	MSMB	P08118	microseminoprotein beta
Breast Carcinoma	MSN	P26038	moesin
Breast Carcinoma	MT1A	P04731	metallothionein 1A
Breast Carcinoma	MT1B	P07438	metallothionein 1B
Breast Carcinoma	MT1H	P80294	metallothionein 1H
Breast Carcinoma	NFATC2	Q13469	nuclear factor of activated T cells 2
Breast Carcinoma	PAPPA	Q13219	pappalysin 1
Breast Carcinoma	GMNN	O75496	geminin DNA replication inhibitor
Breast Carcinoma	ADIPOR1	Q96A54	adiponectin receptor 1
Breast Carcinoma	SIRT6	Q8N6T7	sirtuin 6
Breast Carcinoma	PDGFRB	P09619	platelet derived growth factor receptor beta
Breast Carcinoma	POU1F1	P28069	POU class 1 homeobox 1
Breast Carcinoma	ANO1	Q5XXA6	anoctamin 1
Breast Carcinoma	PRKD1	Q15139	protein kinase D1
Breast Carcinoma	BAD	Q92934	BCL2 associated agonist of cell death
Breast Carcinoma	PTCH1	Q13635	patched 1
Breast Carcinoma	MTA3	Q9BTC8	metastasis associated 1 family member 3
Breast Carcinoma	TRIB3	Q96RU7	tribbles pseudokinase 3
Breast Carcinoma	CCAR2	Q8N163	cell cycle and apoptosis regulator 2
Breast Carcinoma	RPS6KA1	Q15418	ribosomal protein S6 kinase A1
Breast Carcinoma	RPS6KA3	P51812	ribosomal protein S6 kinase A3
Breast Carcinoma	RRM2	P31350	ribonucleotide reductase regulatory subunit M2
Breast Carcinoma	WNK1	Q9H4A3	WNK lysine deficient protein kinase 1
Breast Carcinoma	SOD1	P00441	superoxide dismutase 1
Breast Carcinoma	STIM1	Q13586	stromal interaction molecule 1
Breast Carcinoma	TCF4	P15884	transcription factor 4
Breast Carcinoma	BUB1	O43683	BUB1 mitotic checkpoint serine/threonine kinase
Breast Carcinoma	TFPI	P10646	tissue factor pathway inhibitor
Breast Carcinoma	TGFBI	Q15582	transforming growth factor beta induced
Breast Carcinoma	TLR3	O15455	toll like receptor 3
Breast Carcinoma	TOP1	P11387	DNA topoisomerase I
Breast Carcinoma	HSP90B1	P14625	heat shock protein 90 beta family member 1
Breast Carcinoma	KRT8P3		keratin 8 pseudogene 3
Breast Carcinoma	FSD1	Q9BTV5	fibronectin type III and SPRY domain containing 1
Breast Carcinoma	USP9X	Q93008	ubiquitin specific peptidase 9 X-linked
Breast Carcinoma	AXIN2	Q9Y2T1	axin 2
Breast Carcinoma	FSD1L	Q9BXM9	fibronectin type III and SPRY domain containing 1 like
Breast Carcinoma	CUL4A	Q13619	cullin 4A
Breast Carcinoma	HAVCR2	Q8TDQ0	hepatitis A virus cellular receptor 2
Breast Carcinoma	ORAI1	Q96D31	ORAI calcium release-activated calcium modulator 1
Breast Carcinoma	CDK10	Q15131	cyclin dependent kinase 10
Breast Carcinoma	IQGAP1	P46940	IQ motif containing GTPase activating protein 1
Breast Carcinoma	PER2	O15055	period circadian regulator 2
Breast Carcinoma	CCNE2	O96020	cyclin E2
Breast Carcinoma	ARHGEF2	Q92974	Rho/Rac guanine nucleotide exchange factor 2
Breast Carcinoma	CD9	P21926	CD9 molecule
Breast Carcinoma	GDF15	Q99988	growth differentiation factor 15
Breast Carcinoma	NR1D1	P20393	nuclear receptor subfamily 1 group D member 1
Breast Carcinoma	MVP	Q14764	major vault protein
Breast Carcinoma	DNM1L	O00429	dynamin 1 like
Breast Carcinoma	CDH13	P55290	cadherin 13
Breast Carcinoma	HAX1	O00165	HCLS1 associated protein X-1
Breast Carcinoma	ATG7	O95352	autophagy related 7
Breast Carcinoma	TXNRD2	Q9NNW7	thioredoxin reductase 2
Breast Carcinoma	TXNIP	Q9H3M7	thioredoxin interacting protein
Breast Carcinoma	POLQ	O75417	DNA polymerase theta
Breast Carcinoma	PLAC1	Q9HBJ0	placenta enriched 1
Breast Carcinoma	STARD3	Q14849	StAR related lipid transfer domain containing 3
Breast Carcinoma	WDR5	P61964	WD repeat domain 5
Breast Carcinoma	FSTL1	Q12841	follistatin like 1
Breast Carcinoma	PRAP1	Q96NZ9	proline rich acidic protein 1
Breast Carcinoma	ADH1B	P00325	alcohol dehydrogenase 1B (class I), beta polypeptide
Breast Carcinoma	CRABP2	P29373	cellular retinoic acid binding protein 2
Breast Carcinoma	CREBBP	Q92793	CREB binding protein
Breast Carcinoma	PIWIL4	Q7Z3Z4	piwi like RNA-mediated gene silencing 4
Breast Carcinoma	CTSK	P43235	cathepsin K
Breast Carcinoma	CYP2E1	P05181	cytochrome P450 family 2 subfamily E member 1
Breast Carcinoma	CYP11A1	P05108	cytochrome P450 family 11 subfamily A member 1
Breast Carcinoma	CYP4Z2P	Q8N1L4	cytochrome P450 family 4 subfamily Z member 2, pseudogene
Breast Carcinoma	OXER1	Q8TDS5	oxoeicosanoid receptor 1
Breast Carcinoma	DUSP4	Q13115	dual specificity phosphatase 4
Breast Carcinoma	ECM1	Q16610	extracellular matrix protein 1
Breast Carcinoma	ELF5	Q9UKW6	E74 like ETS transcription factor 5
Breast Carcinoma	ENG	P17813	endoglin
Breast Carcinoma	ETV6	P41212	ETS variant transcription factor 6
Breast Carcinoma	FABP4	P15090	fatty acid binding protein 4
Breast Carcinoma	FBLN1	P23142	fibulin 1
Breast Carcinoma	ALDH1A3	P47895	aldehyde dehydrogenase 1 family member A3
Breast Carcinoma	GPRC6A	Q5T6X5	G protein-coupled receptor class C group 6 member A
Breast Carcinoma	PHLDA1	Q8WV24	pleckstrin homology like domain family A member 1
Breast Carcinoma	FKBP4	Q02790	FKBP prolyl isomerase 4
Breast Carcinoma	FOXF1	Q12946	forkhead box F1
Breast Carcinoma	KDM4B	O94953	lysine demethylase 4B
Breast Carcinoma	ZNF423	Q2M1K9	zinc finger protein 423
Breast Carcinoma	FLOT2	Q14254	flotillin 2
Breast Carcinoma	SEC14L2	O76054	SEC14 like lipid binding 2
Breast Carcinoma	DAPK2	Q9UIK4	death associated protein kinase 2
Breast Carcinoma	NUP62	P37198	nucleoporin 62
Breast Carcinoma	CTAG1A	P78358	cancer/testis antigen 1A
Breast Carcinoma	G6PD	P11413	glucose-6-phosphate dehydrogenase
Breast Carcinoma	PART1		prostate androgen-regulated transcript 1
Breast Carcinoma	IL17B	Q9UHF5	interleukin 17B
Breast Carcinoma	RPS6KA6	Q9UK32	ribosomal protein S6 kinase A6
Breast Carcinoma	GRM1	Q13255	glutamate metabotropic receptor 1
Breast Carcinoma	UHRF1	Q96T88	ubiquitin like with PHD and ring finger domains 1
Breast Carcinoma	GRP	P07492	gastrin releasing peptide
Breast Carcinoma	GTF2H1	P32780	general transcription factor IIH subunit 1
Breast Carcinoma	CERS2	Q96G23	ceramide synthase 2
Breast Carcinoma	ACACA	Q13085	acetyl-CoA carboxylase alpha
Breast Carcinoma	HNF4A	P41235	hepatocyte nuclear factor 4 alpha
Breast Carcinoma	HOXA1	P49639	homeobox A1
Breast Carcinoma	HOXD10	P28358	homeobox D10
Breast Carcinoma	AGFG1	P52594	ArfGAP with FG repeats 1
Breast Carcinoma	HSPA8	P11142	heat shock protein family A (Hsp70) member 8
Breast Carcinoma	IKBKB	O14920	inhibitor of nuclear factor kappa B kinase subunit beta
Breast Carcinoma	IL2RA	P01589	interleukin 2 receptor subunit alpha
Breast Carcinoma	IL6ST	P40189	interleukin 6 signal transducer
Breast Carcinoma	CXCR1	P25024	C-X-C motif chemokine receptor 1
Breast Carcinoma	ILK	Q13418	integrin linked kinase
Breast Carcinoma	EIF3E	P60228	eukaryotic translation initiation factor 3 subunit E
Breast Carcinoma	LGALS7	P47929	galectin 7
Breast Carcinoma	LIMK1	P53667	LIM domain kinase 1
Breast Carcinoma	LRP1	Q07954	LDL receptor related protein 1
Breast Carcinoma	LTA	P01374	lymphotoxin alpha
Breast Carcinoma	MIR106B		microRNA 106b
Breast Carcinoma	MIR150		microRNA 150
Breast Carcinoma	MIR185		microRNA 185
Breast Carcinoma	MIR17HG	Q75NE6	miR-17-92a-1 cluster host gene
Breast Carcinoma	SMAD7	O15105	SMAD family member 7
Breast Carcinoma	MBL2	P11226	mannose binding lectin 2
Breast Carcinoma	MT1G	P13640	metallothionein 1G
Breast Carcinoma	MT1M	Q8N339	metallothionein 1M
Breast Carcinoma	MT1X	P80297	metallothionein 1X
Breast Carcinoma	MT2A	P02795	metallothionein 2A
Breast Carcinoma	MIR423		microRNA 423
Breast Carcinoma	MIR424		microRNA 424
Breast Carcinoma	PEBP1	P30086	phosphatidylethanolamine binding protein 1
Breast Carcinoma	PRDX1	Q06830	peroxiredoxin 1
Breast Carcinoma	DCTN4	Q9UJW0	dynactin subunit 4
Breast Carcinoma	TNFRSF12A	Q9NP84	TNF receptor superfamily member 12A
Breast Carcinoma	PKD1	P98161	polycystin 1, transient receptor potential channel interacting
Breast Carcinoma	PLXNB1	O43157	plexin B1
Breast Carcinoma	PPARD	Q03181	peroxisome proliferator activated receptor delta
Breast Carcinoma	MED1	Q15648	mediator complex subunit 1
Breast Carcinoma	TRPV6	Q9H1D0	transient receptor potential cation channel subfamily V member 6
Breast Carcinoma	RBM38	Q9H0Z9	RNA binding motif protein 38
Breast Carcinoma	AXL	P30530	AXL receptor tyrosine kinase
Breast Carcinoma	MAP2K1	Q02750	mitogen-activated protein kinase kinase 1
Breast Carcinoma	NDRG2	Q9UN36	NDRG family member 2
Breast Carcinoma	MIR503		microRNA 503
Breast Carcinoma	PTPN6	P29350	protein tyrosine phosphatase non-receptor type 6
Breast Carcinoma	PVR	P15151	PVR cell adhesion molecule
Breast Carcinoma	RAC3	P60763	Rac family small GTPase 3
Breast Carcinoma	MOK	Q9UQ07	MOK protein kinase
Breast Carcinoma	RBP1	P09455	retinol binding protein 1
Breast Carcinoma	RFC1	P35251	replication factor C subunit 1
Breast Carcinoma	ROCK1	Q13464	Rho associated coiled-coil containing protein kinase 1
Breast Carcinoma	SAFB	Q15424	scaffold attachment factor B
Breast Carcinoma	CEACAM1	P13688	CEA cell adhesion molecule 1
Breast Carcinoma	CXCL5	P42830	C-X-C motif chemokine ligand 5
Breast Carcinoma	BIK	Q13323	BCL2 interacting killer
Breast Carcinoma	GOLPH3	Q9H4A6	golgi phosphoprotein 3
Breast Carcinoma	MT1IP		metallothionein 1I, pseudogene
Breast Carcinoma	GORASP1	Q9BQQ3	golgi reassembly stacking protein 1
Breast Carcinoma	LGALS7B	P47929	galectin 7B
Breast Carcinoma	SLCO1A2	P46721	solute carrier organic anion transporter family member 1A2
Breast Carcinoma	TRIM21	P19474	tripartite motif containing 21
Breast Carcinoma	SYT1	P21579	synaptotagmin 1
Breast Carcinoma	MIR590		microRNA 590
Breast Carcinoma	BTG1	P62324	BTG anti-proliferation factor 1
Breast Carcinoma	TGFB2	P61812	transforming growth factor beta 2
Breast Carcinoma	TSPO	P30536	translocator protein
Breast Carcinoma	TLR2	O60603	toll like receptor 2
Breast Carcinoma	TM7SF2	O76062	transmembrane 7 superfamily member 2
Breast Carcinoma	NR2C2	P49116	nuclear receptor subfamily 2 group C member 2
Breast Carcinoma	TRAF2	Q12933	TNF receptor associated factor 2
Breast Carcinoma	TXNRD1	Q16881	thioredoxin reductase 1
Breast Carcinoma	UCHL1	P09936	ubiquitin C-terminal hydrolase L1
Breast Carcinoma	KDM6A	O15550	lysine demethylase 6A
Breast Carcinoma	VHL	P40337	von Hippel-Lindau tumor suppressor
Breast Carcinoma	TRIM25	Q14258	tripartite motif containing 25
Breast Carcinoma	DDR1	Q08345	discoidin domain receptor tyrosine kinase 1
Breast Carcinoma	GGCT	O75223	gamma-glutamylcyclotransferase
Breast Carcinoma	CALCA	P01258;P06881	calcitonin related polypeptide alpha
Breast Carcinoma	TET1	Q8NFU7	tet methylcytosine dioxygenase 1
Breast Carcinoma	CAMP	P49913	cathelicidin antimicrobial peptide
Breast Carcinoma	MLRL		Myeloid leukemia-related gene (myeloid tumor suppressor)
Breast Carcinoma	FZD4	Q9ULV1	frizzled class receptor 4
Breast Carcinoma	TMPRSS13	Q9BYE2	transmembrane serine protease 13
Breast Carcinoma	PPP1R1B	Q9UD71	protein phosphatase 1 regulatory inhibitor subunit 1B
Breast Carcinoma	NR0B2	Q15466	nuclear receptor subfamily 0 group B member 2
Breast Carcinoma	DYRK2	Q92630	dual specificity tyrosine phosphorylation regulated kinase 2
Breast Carcinoma	BHLHE40	O14503	basic helix-loop-helix family member e40
Breast Carcinoma	CAV2	P51636	caveolin 2
Breast Carcinoma	HDAC3	O15379	histone deacetylase 3
Breast Carcinoma	TIMELESS	Q9UNS1	timeless circadian regulator
Breast Carcinoma	LMLN	Q96KR4	leishmanolysin like peptidase
Breast Carcinoma	CLDN2	P57739	claudin 2
Breast Carcinoma	SLC16A4	O15374	solute carrier family 16 member 4
Breast Carcinoma	EBAG9	O00559	estrogen receptor binding site associated antigen 9
Breast Carcinoma	RASAL2	Q9UJF2	RAS protein activator like 2
Breast Carcinoma	CXCL14	O95715	C-X-C motif chemokine ligand 14
Breast Carcinoma	CD59	P13987	CD59 molecule (CD59 blood group)
Breast Carcinoma	GAB2	Q9UQC2	GRB2 associated binding protein 2
Breast Carcinoma	CDC20	Q12834	cell division cycle 20
Breast Carcinoma	DSCAM-AS1		DSCAM antisense RNA 1
Breast Carcinoma	KLRC4-KLRK1	P26718	KLRC4-KLRK1 readthrough
Breast Carcinoma	LRPPRC	P42704	leucine rich pentatricopeptide repeat containing
Breast Carcinoma	EBI3	Q14213	Epstein-Barr virus induced 3
Breast Carcinoma	TRIM13	O60858	tripartite motif containing 13
Breast Carcinoma	NET1	Q7Z628	neuroepithelial cell transforming 1
Breast Carcinoma	BCAS2	O75934	BCAS2 pre-mRNA processing factor
Breast Carcinoma	CITED2	Q99967	Cbp/p300 interacting transactivator with Glu/Asp rich carboxy-terminal domain 2
Breast Carcinoma	NDC80	O14777	NDC80 kinetochore complex component
Breast Carcinoma	CETN1	Q12798	centrin 1
Breast Carcinoma	CGA	P01215	glycoprotein hormones, alpha polypeptide
Breast Carcinoma	SMR3B	P02814	submaxillary gland androgen regulated protein 3B
Breast Carcinoma	RALBP1	Q15311	ralA binding protein 1
Breast Carcinoma	ERP29	P30040	endoplasmic reticulum protein 29
Breast Carcinoma	MLLT11	Q13015	MLLT11 transcription factor 7 cofactor
Breast Carcinoma	RAB31	Q13636	RAB31, member RAS oncogene family
Breast Carcinoma	PSIP1	O75475	PC4 and SFRS1 interacting protein 1
Breast Carcinoma	AZIN2	Q96A70	antizyme inhibitor 2
Breast Carcinoma	MRGPRX3	Q96LB0	MAS related GPR family member X3
Breast Carcinoma	MRGPRX4	Q96LA9	MAS related GPR family member X4
Breast Carcinoma	GSTO2	Q9H4Y5	glutathione S-transferase omega 2
Breast Carcinoma	KLF17	Q5JT82	Kruppel like factor 17
Breast Carcinoma	COMP	P49747	cartilage oligomeric matrix protein
Breast Carcinoma	MAP3K8	P41279	mitogen-activated protein kinase kinase kinase 8
Breast Carcinoma	GPR151	Q8TDV0	G protein-coupled receptor 151
Breast Carcinoma	CLDN3	O15551	claudin 3
Breast Carcinoma	CRH	P06850	corticotropin releasing hormone
Breast Carcinoma	CRMP1	Q14194	collapsin response mediator protein 1
Breast Carcinoma	CRYZ	Q08257	crystallin zeta
Breast Carcinoma	PRIMA1	Q86XR5	proline rich membrane anchor 1
Breast Carcinoma	CSNK1E	P49674	casein kinase 1 epsilon
Breast Carcinoma	CXADR	P78310	CXADR Ig-like cell adhesion molecule
Breast Carcinoma	CYP2C8	P10632	cytochrome P450 family 2 subfamily C member 8
Breast Carcinoma	CYP3A5	P20815	cytochrome P450 family 3 subfamily A member 5
Breast Carcinoma	BRINP1	O60477	BMP/retinoic acid inducible neural specific 1
Breast Carcinoma	DECR1	Q16698	2,4-dienoyl-CoA reductase 1
Breast Carcinoma	DPP4	P27487	dipeptidyl peptidase 4
Breast Carcinoma	NR0B1	P51843	nuclear receptor subfamily 0 group B member 1
Breast Carcinoma	ELANE	P08246	elastase, neutrophil expressed
Breast Carcinoma	EYA2	O00167	EYA transcriptional coactivator and phosphatase 2
Breast Carcinoma	FABP3	P05413	fatty acid binding protein 3
Breast Carcinoma	FABP5	Q01469	fatty acid binding protein 5
Breast Carcinoma	FAP	Q12884	fibroblast activation protein alpha
Breast Carcinoma	FAT1	Q14517	FAT atypical cadherin 1
Breast Carcinoma	MED19	A0JLT2	mediator complex subunit 19
Breast Carcinoma	KLRK1	P26718	killer cell lectin like receptor K1
Breast Carcinoma	FOXF2	Q12947	forkhead box F2
Breast Carcinoma	KDM2A	Q9Y2K7	lysine demethylase 2A
Breast Carcinoma	FLI1	Q01543	Fli-1 proto-oncogene, ETS transcription factor
Breast Carcinoma	FMR1	Q06787	FMRP translational regulator 1
Breast Carcinoma	SASH1	O94885	SAM and SH3 domain containing 1
Breast Carcinoma	FOLR1	P15328	folate receptor alpha
Breast Carcinoma	SGK3	Q96BR1	serum/glucocorticoid regulated kinase family member 3
Breast Carcinoma	ALOX5	P09917	arachidonate 5-lipoxygenase
Breast Carcinoma	FYN	P06241	FYN proto-oncogene, Src family tyrosine kinase
Breast Carcinoma	MRGPRX1	Q96LB2	MAS related GPR family member X1
Breast Carcinoma	LRIG1	Q96JA1	leucine rich repeats and immunoglobulin like domains 1
Breast Carcinoma	TES	Q9UGI8	testin LIM domain protein
Breast Carcinoma	GC	P02774	GC vitamin D binding protein
Breast Carcinoma	GHSR	Q92847	growth hormone secretagogue receptor
Breast Carcinoma	SND1	Q7KZF4	staphylococcal nuclease and tudor domain containing 1
Breast Carcinoma	GLB1	P16278	galactosidase beta 1
Breast Carcinoma	GLI2	P10070	GLI family zinc finger 2
Breast Carcinoma	EPHA10	Q5JZY3	EPH receptor A10
Breast Carcinoma	LAMTOR2	Q9Y2Q5	late endosomal/lysosomal adaptor, MAPK and MTOR activator 2
Breast Carcinoma	FLVCR1	Q9Y5Y0	FLVCR heme transporter 1
Breast Carcinoma	RGCC	Q9H4X1	regulator of cell cycle
Breast Carcinoma	ANPEP	P15144	alanyl aminopeptidase, membrane
Breast Carcinoma	PYCARD	Q9ULZ3	PYD and CARD domain containing
Breast Carcinoma	EFEMP2	O95967	EGF containing fibulin extracellular matrix protein 2
Breast Carcinoma	H2AZ1	P0C0S5	H2A.Z variant histone 1
Breast Carcinoma	HLA-DRB1	P01911	major histocompatibility complex, class II, DR beta 1
Breast Carcinoma	NR4A1	P22736	nuclear receptor subfamily 4 group A member 1
Breast Carcinoma	HPN	P05981	hepsin
Breast Carcinoma	HSD11B2	P80365	hydroxysteroid 11-beta dehydrogenase 2
Breast Carcinoma	IARS1	P41252	isoleucyl-tRNA synthetase 1
Breast Carcinoma	ID1	P41134	inhibitor of DNA binding 1, HLH protein
Breast Carcinoma	GADL1	Q6ZQY3	glutamate decarboxylase like 1
Breast Carcinoma	STING1	Q86WV6	stimulator of interferon response cGAMP interactor 1
Breast Carcinoma	IGFBP4	P22692	insulin like growth factor binding protein 4
Breast Carcinoma	IL7	P13232	interleukin 7
Breast Carcinoma	IRF1	P10914	interferon regulatory factor 1
Breast Carcinoma	USP17L2	Q6R6M4	ubiquitin specific peptidase 17 like family member 2
Breast Carcinoma	KPNA2	P52292	karyopherin subunit alpha 2
Breast Carcinoma	LIFR	P42702	LIF receptor subunit alpha
Breast Carcinoma	C17orf97	Q6ZQX7	chromosome 17 open reading frame 97
Breast Carcinoma	MIRLET7C		microRNA let-7c
Breast Carcinoma	MIR107		microRNA 107
Breast Carcinoma	MIR19A		microRNA 19a
Breast Carcinoma	ARR3	P36575	arrestin 3
Breast Carcinoma	MIR23A		microRNA 23a
Breast Carcinoma	MIR23B		microRNA 23b
Breast Carcinoma	MIR98		microRNA 98
Breast Carcinoma	MIR99A		microRNA 99a
Breast Carcinoma	MAD2L1	Q13257	mitotic arrest deficient 2 like 1
Breast Carcinoma	MB	P02144	myoglobin
Breast Carcinoma	ASAH1	Q13510	N-acylsphingosine amidohydrolase 1
Breast Carcinoma	CD200	P41217	CD200 molecule
Breast Carcinoma	KLK14	Q9P0G3	kallikrein related peptidase 14
Breast Carcinoma	VN1R17P	Q8TDU5	vomeronasal 1 receptor 17 pseudogene
Breast Carcinoma	GPR166P		G protein-coupled receptor 166 pseudogene
Breast Carcinoma	MIR148B		microRNA 148b
Breast Carcinoma	ATF4	P18848	activating transcription factor 4
Breast Carcinoma	NEUROD1	Q13562	neuronal differentiation 1
Breast Carcinoma	NF1	P21359	neurofibromin 1
Breast Carcinoma	NM		neutrophil migration
Breast Carcinoma	NRF1	Q16656	nuclear respiratory factor 1
Breast Carcinoma	NUCB2	P80303	nucleobindin 2
Breast Carcinoma	MIR381		microRNA 381
Breast Carcinoma	P2RY2	P41231	purinergic receptor P2Y2
Breast Carcinoma	IL22	Q9GZX6	interleukin 22
Breast Carcinoma	PC	P11498	pyruvate carboxylase
Breast Carcinoma	SDF4	Q9BRK5	stromal cell derived factor 4
Breast Carcinoma	ZBTB7A	O95365	zinc finger and BTB domain containing 7A
Breast Carcinoma	PDGFRA	P16234	platelet derived growth factor receptor alpha
Breast Carcinoma	UIMC1	Q96RL1	ubiquitin interaction motif containing 1
Breast Carcinoma	SERPINF1	P36955	serpin family F member 1
Breast Carcinoma	PFKFB3	Q16875	6-phosphofructo-2-kinase/fructose-2,6-biphosphatase 3
Breast Carcinoma	POLB	P06746	DNA polymerase beta
Breast Carcinoma	POLG	P54098	DNA polymerase gamma, catalytic subunit
Breast Carcinoma	POMC	P01189	proopiomelanocortin
Breast Carcinoma	POU4F2	Q12837	POU class 4 homeobox 2
Breast Carcinoma	LY6K	Q17RY6	lymphocyte antigen 6 family member K
Breast Carcinoma	AVP	P01185	arginine vasopressin
Breast Carcinoma	PIWIL2	Q8TC59	piwi like RNA-mediated gene silencing 2
Breast Carcinoma	ZNF654	Q8IZM8	zinc finger protein 654
Breast Carcinoma	LARP6	Q9BRS8	La ribonucleoprotein 6, translational regulator
Breast Carcinoma	MIR449A		microRNA 449a
Breast Carcinoma	SAGE1	Q9NXZ1	sarcoma antigen 1
Breast Carcinoma	PRKAR1A	P10644	protein kinase cAMP-dependent type I regulatory subunit alpha
Breast Carcinoma	PRKCD	Q05655	protein kinase C delta
Breast Carcinoma	KDM3A	Q9Y4C1	lysine demethylase 3A
Breast Carcinoma	PBK	Q96KB5	PDZ binding kinase
Breast Carcinoma	PRKCZ	Q05513	protein kinase C zeta
Breast Carcinoma	SULF2	Q8IWU5	sulfatase 2
Breast Carcinoma	SLC2A4RG	Q9NR83	SLC2A4 regulator
Breast Carcinoma	CHPT1	Q8WUD6	choline phosphotransferase 1
Breast Carcinoma	PNPLA2	Q96AD5	patatin like phospholipase domain containing 2
Breast Carcinoma	PSMD10	O75832	proteasome 26S subunit, non-ATPase 10
Breast Carcinoma	AICDA	Q9GZX7	activation induced cytidine deaminase
Breast Carcinoma	MIR451A		microRNA 451a
Breast Carcinoma	MIR409		microRNA 409
Breast Carcinoma	MIR485		microRNA 485
Breast Carcinoma	MIR146B		microRNA 146b
Breast Carcinoma	MIR494		microRNA 494
Breast Carcinoma	PTN	P21246	pleiotrophin
Breast Carcinoma	QSOX1	O00391	quiescin sulfhydryl oxidase 1
Breast Carcinoma	ANKRD36B	Q8N2N9	ankyrin repeat domain 36B
Breast Carcinoma	PTPN12	Q05209	protein tyrosine phosphatase non-receptor type 12
Breast Carcinoma	PTPN13	Q12923	protein tyrosine phosphatase non-receptor type 13
Breast Carcinoma	KMT2C	Q8NEZ4	lysine methyltransferase 2C
Breast Carcinoma	RAD52	P43351	RAD52 homolog, DNA repair protein
Breast Carcinoma	OPN1LW	P04000	opsin 1, long wave sensitive
Breast Carcinoma	REST	Q13127	RE1 silencing transcription factor
Breast Carcinoma	MIR455		microRNA 455
Breast Carcinoma	RSU1	Q15404	Ras suppressor protein 1
Breast Carcinoma	RXRA	P19793	retinoid X receptor alpha
Breast Carcinoma	CCL22	O00626	C-C motif chemokine ligand 22
Breast Carcinoma	SRSF3	P84103	serine and arginine rich splicing factor 3
Breast Carcinoma	RHBDF1	Q96CC6	rhomboid 5 homolog 1
Breast Carcinoma	CXCR5	P32302	C-X-C motif chemokine receptor 5
Breast Carcinoma	SHC1	P29353	SHC adaptor protein 1
Breast Carcinoma	CDCP1	Q9H5V8	CUB domain containing protein 1
Breast Carcinoma	SIPA1	Q96FS4	signal-induced proliferation-associated 1
Breast Carcinoma	CXADRP1		CXADR pseudogene 1
Breast Carcinoma	SLPI	P03973	secretory leukocyte peptidase inhibitor
Breast Carcinoma	SOS1	Q07889	SOS Ras/Rac guanine nucleotide exchange factor 1
Breast Carcinoma	SPG7	Q9UQ90	SPG7 matrix AAA peptidase subunit, paraplegin
Breast Carcinoma	ZFP36L1	Q07352	ZFP36 ring finger protein like 1
Breast Carcinoma	SULT2A1	Q06520	sulfotransferase family 2A member 1
Breast Carcinoma	BST2	Q10589	bone marrow stromal cell antigen 2
Breast Carcinoma	TACC1	O75410	transforming acidic coiled-coil containing protein 1
Breast Carcinoma	TACR1	P25103	tachykinin receptor 1
Breast Carcinoma	TBX1	O43435	T-box transcription factor 1
Breast Carcinoma	PRDX2	P32119	peroxiredoxin 2
Breast Carcinoma	THRB	P10828	thyroid hormone receptor beta
Breast Carcinoma	TPD52L1	Q16890	TPD52 like 1
Breast Carcinoma	UCP2	P55851	uncoupling protein 2
Breast Carcinoma	UGT2B17	O75795	UDP glucuronosyltransferase family 2 member B17
Breast Carcinoma	NR1H2	P55055	nuclear receptor subfamily 1 group H member 2
Breast Carcinoma	VAV2	P52735	vav guanine nucleotide exchange factor 2
Breast Carcinoma	WEE1	P30291	WEE1 G2 checkpoint kinase
Breast Carcinoma	WNT7B	P56706	Wnt family member 7B
Breast Carcinoma	XIST		X inactive specific transcript
Breast Carcinoma	YWHAZ	P63104	tyrosine 3-monooxygenase/tryptophan 5-monooxygenase activation protein zeta
Breast Carcinoma	GALNT14	Q96FL9	polypeptide N-acetylgalactosaminyltransferase 14
Breast Carcinoma	CALM1	P0DP23;P0DP24;P0DP25	calmodulin 1
Breast Carcinoma	NR4A3	Q92570	nuclear receptor subfamily 4 group A member 3
Breast Carcinoma	ZNF703	Q9H7S9	zinc finger protein 703
Breast Carcinoma	SHARPIN	Q9H0F6	SHANK associated RH domain interactor
Breast Carcinoma	TAGLN2	P37802	transgelin 2
Breast Carcinoma	ULK1	O75385	unc-51 like autophagy activating kinase 1
Breast Carcinoma	MIEN1	Q9BRT3	migration and invasion enhancer 1
Breast Carcinoma	SLX4	Q8IY92	SLX4 structure-specific endonuclease subunit
Breast Carcinoma	BEX2	Q9BXY8	brain expressed X-linked 2
Breast Carcinoma	KRT88P		keratin 88 pseudogene
Breast Carcinoma	BCAS1	O75363	breast carcinoma amplified sequence 1
Breast Carcinoma	TSLP	Q969D9	thymic stromal lymphopoietin
Breast Carcinoma	AKR1C3	P42330	aldo-keto reductase family 1 member C3
Breast Carcinoma	SOCS1	O15524	suppressor of cytokine signaling 1
Breast Carcinoma	CBR1	P16152	carbonyl reductase 1
Breast Carcinoma	RIPK1	Q13546	receptor interacting serine/threonine kinase 1
Breast Carcinoma	KAT2B	Q92831	lysine acetyltransferase 2B
[truncated: 4,777 more rows]
