# Supplementary material for: Versatile properties of Opuntia ficus-indica (L.) Mill. flowers: In vitro exploration of antioxidant, antimicrobial, and anticancer activities, network pharmacology analysis, and In-silico molecular docking simulation
Source: PLoS One. 2024 Nov 4;19(11):e0313064. doi: 10.1371/journal.pone.0313064 (PMC11534206; doi:10.1371/journal.pone.0313064)
Supplement: S3 Table — (XLSX) [file pone.0313064.s003.xlsx]

## Sheet: C2239176
Disease	Gene	UniProt	Gene_Full_Name
Liver carcinoma	MET	P08581	MET proto-oncogene, receptor tyrosine kinase
Liver carcinoma	TP53	P04637	tumor protein p53
Liver carcinoma	CASP8	Q14790	caspase 8
Liver carcinoma	CTNNB1	P35222	catenin beta 1
Liver carcinoma	PIK3CA	P42336	phosphatidylinositol-4,5-bisphosphate 3-kinase catalytic subunit alpha
Liver carcinoma	HNF1A	P20823	HNF1 homeobox A
Liver carcinoma	AXIN1	O15169	axin 1
Liver carcinoma	CDKN2A	P42771;Q8N726	cyclin dependent kinase inhibitor 2A
Liver carcinoma	APC	P25054	APC regulator of WNT signaling pathway
Liver carcinoma	IGF2	P01344	insulin like growth factor 2
Liver carcinoma	IGF2R	P11717	insulin like growth factor 2 receptor
Liver carcinoma	KRAS	P01116	KRAS proto-oncogene, GTPase
Liver carcinoma	HTATIP2	Q9BUP3	HIV-1 Tat interactive protein 2
Liver carcinoma	ARID2	Q68CP9	AT-rich interaction domain 2
Liver carcinoma	FOXM1	Q08050	forkhead box M1
Liver carcinoma	GPC3	P51654	glypican 3
Liver carcinoma	GNMT	Q14749	glycine N-methyltransferase
Liver carcinoma	MYC	P01106	MYC proto-oncogene, bHLH transcription factor
Liver carcinoma	ABCB1	P08183	ATP binding cassette subfamily B member 1
Liver carcinoma	PTEN	P60484	phosphatase and tensin homolog
Liver carcinoma	PTGS2	P35354	prostaglandin-endoperoxide synthase 2
Liver carcinoma	PTK2	Q05397	protein tyrosine kinase 2
Liver carcinoma	HAMP	P81172	hepcidin antimicrobial peptide
Liver carcinoma	SKP2	Q13309	S-phase kinase associated protein 2
Liver carcinoma	TERT	O14746	telomerase reverse transcriptase
Liver carcinoma	TGFA	P01135	transforming growth factor alpha
Liver carcinoma	CCNE1	P24864	cyclin E1
Liver carcinoma	CDK1	P06493	cyclin dependent kinase 1
Liver carcinoma	CDKN3	Q16667	cyclin dependent kinase inhibitor 3
Liver carcinoma	ABCB4	P21439	ATP binding cassette subfamily B member 4
Liver carcinoma	IQGAP2	Q13576	IQ motif containing GTPase activating protein 2
Liver carcinoma	MECP2	P51608	methyl-CpG binding protein 2
Liver carcinoma	NR1H4	Q96RI1	nuclear receptor subfamily 1 group H member 4
Liver carcinoma	ARID1B	Q8NFD5	AT-rich interaction domain 1B
Liver carcinoma	A2M	P01023	alpha-2-macroglobulin
Liver carcinoma	HRAS	P01112	HRas proto-oncogene, GTPase
Liver carcinoma	NFE2L2	Q16236	nuclear factor, erythroid 2 like 2
Liver carcinoma	SERPINA1	P01009	serpin family A member 1
Liver carcinoma	STAT4	Q14765	signal transducer and activator of transcription 4
Liver carcinoma	DEPDC5	O75140	DEP domain containing 5, GATOR1 subcomplex subunit
Liver carcinoma	IDH1	O75874	isocitrate dehydrogenase (NADP(+)) 1
Liver carcinoma	CDK14	O94921	cyclin dependent kinase 14
Liver carcinoma	SPRTN	Q9H040	SprT-like N-terminal domain
Liver carcinoma	HOTAIR		HOX transcript antisense RNA
Liver carcinoma	MICA	Q29983	MHC class I polypeptide-related sequence A
Liver carcinoma	CDK4	P11802	cyclin dependent kinase 4
Liver carcinoma	CDKN1B	P46527	cyclin dependent kinase inhibitor 1B
Liver carcinoma	YAP1	P46937	Yes associated protein 1
Liver carcinoma	CEBPA	P49715	CCAAT enhancer binding protein alpha
Liver carcinoma	UBD	O15205	ubiquitin D
Liver carcinoma	HPSE	Q9Y251	heparanase
Liver carcinoma	COPS5	Q92905	COP9 signalosome subunit 5
Liver carcinoma	CRP	P02741	C-reactive protein
Liver carcinoma	CYP1A1	P04798	cytochrome P450 family 1 subfamily A member 1
Liver carcinoma	CYP1A2	P05177	cytochrome P450 family 1 subfamily A member 2
Liver carcinoma	CYP2B6	P20813	cytochrome P450 family 2 subfamily B member 6
Liver carcinoma	CYP2E1	P05181	cytochrome P450 family 2 subfamily E member 1
Liver carcinoma	ACE	P12821	angiotensin I converting enzyme
Liver carcinoma	AFP	P02771	alpha fetoprotein
Liver carcinoma	E2F1	Q01094	E2F transcription factor 1
Liver carcinoma	EGF	P01133	epidermal growth factor
Liver carcinoma	EGFR	P00533	epidermal growth factor receptor
Liver carcinoma	EGR1	P18146	early growth response 1
Liver carcinoma	EPHX1	P07099	epoxide hydrolase 1
Liver carcinoma	EPO	P01588	erythropoietin
Liver carcinoma	ESR1	P03372	estrogen receptor 1
Liver carcinoma	EZH2	Q15910	enhancer of zeste 2 polycomb repressive complex 2 subunit
Liver carcinoma	F2	P00734	coagulation factor II, thrombin
Liver carcinoma	FASN	P49327	fatty acid synthase
Liver carcinoma	FBP1	P09467	fructose-bisphosphatase 1
Liver carcinoma	FOS	P01100	Fos proto-oncogene, AP-1 transcription factor subunit
Liver carcinoma	MTOR	P42345	mechanistic target of rapamycin kinase
Liver carcinoma	GAPDH	P04406	glyceraldehyde-3-phosphate dehydrogenase
Liver carcinoma	GJB1	P08034	gap junction protein beta 1
Liver carcinoma	GLI1	P08151	GLI family zinc finger 1
Liver carcinoma	GLUL	P15104	glutamate-ammonia ligase
Liver carcinoma	CD274	Q9NZQ7	CD274 molecule
Liver carcinoma	GSTM1	P09488	glutathione S-transferase mu 1
Liver carcinoma	GSTP1	P09211	glutathione S-transferase pi 1
Liver carcinoma	HGF	P14210	hepatocyte growth factor
Liver carcinoma	APEX1	P27695	apurinic/apyrimidinic endodeoxyribonuclease 1
Liver carcinoma	HSPA5	P11021	heat shock protein family A (Hsp70) member 5
Liver carcinoma	HSPB1	P04792	heat shock protein family B (small) member 1
Liver carcinoma	BIRC5	O15392	baculoviral IAP repeat containing 5
Liver carcinoma	APOA1	P02647	apolipoprotein A1
Liver carcinoma	IFNA1	P01562	interferon alpha 1
Liver carcinoma	IGF1	P05019	insulin like growth factor 1
Liver carcinoma	IGF1R	P08069	insulin like growth factor 1 receptor
Liver carcinoma	FAS	P25445	Fas cell surface death receptor
Liver carcinoma	IL6	P05231	interleukin 6
Liver carcinoma	CXCL8	P10145	C-X-C motif chemokine ligand 8
Liver carcinoma	IRS1	P35568	insulin receptor substrate 1
Liver carcinoma	AR	P10275	androgen receptor
Liver carcinoma	JUN	P05412	Jun proto-oncogene, AP-1 transcription factor subunit
Liver carcinoma	STMN1	P16949	stathmin 1
Liver carcinoma	MIR122		microRNA 122
Liver carcinoma	MAGEA1	P43355	MAGE family member A1
Liver carcinoma	MAT1A	Q00266	methionine adenosyltransferase 1A
Liver carcinoma	MKI67	P46013	marker of proliferation Ki-67
Liver carcinoma	MMP2	P08253	matrix metallopeptidase 2
Liver carcinoma	MMP9	P14780	matrix metallopeptidase 9
Liver carcinoma	NEK2	P51955	NIMA related kinase 2
Liver carcinoma	NME1	P15531	NME/NM23 nucleoside diphosphate kinase 1
Liver carcinoma	NOTCH3	Q9UM47	notch receptor 3
Liver carcinoma	PDGFRL	Q15198	platelet derived growth factor receptor like
Liver carcinoma	PKM	P14618	pyruvate kinase M1/2
Liver carcinoma	PLK1	P53350	polo like kinase 1
Liver carcinoma	PPARG	P37231	peroxisome proliferator activated receptor gamma
Liver carcinoma	AKR1B10	O60218	aldo-keto reductase family 1 member B10
Liver carcinoma	RAC1	P63000	Rac family small GTPase 1
Liver carcinoma	RB1	P06400	RB transcriptional corepressor 1
Liver carcinoma	CCND1	P24385	cyclin D1
Liver carcinoma	ACTB	P60709	actin beta
Liver carcinoma	CXCL12	P48061	C-X-C motif chemokine ligand 12
Liver carcinoma	SFRP1	Q8N474	secreted frizzled related protein 1
Liver carcinoma	SLC2A1	P11166	solute carrier family 2 member 1
Liver carcinoma	SLC5A5	Q92911	solute carrier family 5 member 5
Liver carcinoma	SREBF1	P36956	sterol regulatory element binding transcription factor 1
Liver carcinoma	STAT1	P42224	signal transducer and activator of transcription 1
Liver carcinoma	AURKA	O14965	aurora kinase A
Liver carcinoma	TGFB1	P01137	transforming growth factor beta 1
Liver carcinoma	THY1	P04216	Thy-1 cell surface antigen
Liver carcinoma	TLR4	O00206	toll like receptor 4
Liver carcinoma	TNF	P01375	tumor necrosis factor
Liver carcinoma	ARID1A	O14497	AT-rich interaction domain 1A
Liver carcinoma	NR0B2	Q15466	nuclear receptor subfamily 0 group B member 2
Liver carcinoma	RUNX3	Q13761	RUNX family transcription factor 3
Liver carcinoma	TNFSF10	P50591	TNF superfamily member 10
Liver carcinoma	CCNB1	P14635	cyclin B1
Liver carcinoma	SOCS3	O14543	suppressor of cytokine signaling 3
Liver carcinoma	CD34	P28906	CD34 molecule
Liver carcinoma	FGF19	O95750	fibroblast growth factor 19
Liver carcinoma	NAT2	P11245	N-acetyltransferase 2
Liver carcinoma	CEBPB	P17676	CCAAT enhancer binding protein beta
Liver carcinoma	ATG7	O95352	autophagy related 7
Liver carcinoma	LPA	P08519	lipoprotein(a)
Liver carcinoma	MAGEA3	P43357	MAGE family member A3
Liver carcinoma	MAGEC2	Q9UBF1	MAGE family member C2
Liver carcinoma	SCD	O00767	stearoyl-CoA desaturase
Liver carcinoma	SOD2	P04179	superoxide dismutase 2
Liver carcinoma	TFPI2	P48307	tissue factor pathway inhibitor 2
Liver carcinoma	IGF2BP1	Q9NZI8	insulin like growth factor 2 mRNA binding protein 1
Liver carcinoma	FOSB	P53539	FosB proto-oncogene, AP-1 transcription factor subunit
Liver carcinoma	UHRF1	Q96T88	ubiquitin like with PHD and ring finger domains 1
Liver carcinoma	HSPA9	P38646	heat shock protein family A (Hsp70) member 9
Liver carcinoma	CCN1	O00622	cellular communication network factor 1
Liver carcinoma	PCK1	P35558	phosphoenolpyruvate carboxykinase 1
Liver carcinoma	BCL2L1	Q07817	BCL2 like 1
Liver carcinoma	SLC22A1	O15245	solute carrier family 22 member 1
Liver carcinoma	BRAF	P15056	B-Raf proto-oncogene, serine/threonine kinase
Liver carcinoma	VIPR1	P32241	vasoactive intestinal peptide receptor 1
Liver carcinoma	BTG2	P78543	BTG anti-proliferation factor 2
Liver carcinoma	AURKB	Q96GD4	aurora kinase B
Liver carcinoma	GDF15	Q99988	growth differentiation factor 15
Liver carcinoma	KMT2B	Q9UMN6	lysine methyltransferase 2B
Liver carcinoma	PCLAF	Q15004	PCNA clamp associated factor
Liver carcinoma	CYLD	Q9NQC7	CYLD lysine 63 deubiquitinase
Liver carcinoma	ENO1	P06733	enolase 1
Liver carcinoma	MAD2L1	Q13257	mitotic arrest deficient 2 like 1
Liver carcinoma	MCM2	P49736	minichromosome maintenance complex component 2
Liver carcinoma	ATM	Q13315	ATM serine/threonine kinase
Liver carcinoma	PRDX2	P32119	peroxiredoxin 2
Liver carcinoma	TGFBR2	P37173	transforming growth factor beta receptor 2
Liver carcinoma	TOP2A	P11388	DNA topoisomerase II alpha
Liver carcinoma	TYMS	P04818	thymidylate synthetase
Liver carcinoma	PTTG1	O95997	PTTG1 regulator of sister chromatid separation, securin
Liver carcinoma	CCR1	P32246	C-C motif chemokine receptor 1
Liver carcinoma	CYP17A1	P05093	cytochrome P450 family 17 subfamily A member 1
Liver carcinoma	DPYD	Q12882	dihydropyrimidine dehydrogenase
Liver carcinoma	ACSL4	O60488	acyl-CoA synthetase long chain family member 4
Liver carcinoma	TPX2	Q9ULW0	TPX2 microtubule nucleation factor
Liver carcinoma	KIF4A	O95239	kinesin family member 4A
Liver carcinoma	RACGAP1	Q9H0H5	Rac GTPase activating protein 1
Liver carcinoma	KIFC1	Q9BW19	kinesin family member C1
Liver carcinoma	KMT2A	Q03164	lysine methyltransferase 2A
Liver carcinoma	PGK1	P00558	phosphoglycerate kinase 1
Liver carcinoma	RARA	P10276	retinoic acid receptor alpha
Liver carcinoma	ROBO1	Q9Y6N7	roundabout guidance receptor 1
Liver carcinoma	E2F8	A0AVK6	E2F transcription factor 8
Liver carcinoma	MELK	Q14680	maternal embryonic leucine zipper kinase
Liver carcinoma	CDH13	P55290	cadherin 13
Liver carcinoma	CDCA5	Q96FF9	cell division cycle associated 5
Liver carcinoma	ADRA1A	P35348	adrenoceptor alpha 1A
Liver carcinoma	GHR	P10912	growth hormone receptor
Liver carcinoma	ACACA	Q13085	acetyl-CoA carboxylase alpha
Liver carcinoma	HOXA13	P31271	homeobox A13
Liver carcinoma	MPO	P05164	myeloperoxidase
Liver carcinoma	MYBL2	P10244	MYB proto-oncogene like 2
Liver carcinoma	NFKBIA	P25963	NFKB inhibitor alpha
Liver carcinoma	PRDX1	Q06830	peroxiredoxin 1
Liver carcinoma	ACOX1	Q15067	acyl-CoA oxidase 1
Liver carcinoma	DEPDC1	Q5TB30	DEP domain containing 1
Liver carcinoma	PBK	Q96KB5	PDZ binding kinase
Liver carcinoma	RRM2	P31350	ribonucleotide reductase regulatory subunit M2
Liver carcinoma	CA2	P00918	carbonic anhydrase 2
Liver carcinoma	CD276	Q5ZPR3	CD276 molecule
Liver carcinoma	AXIN2	Q9Y2T1	axin 2
Liver carcinoma	IRS2	Q9Y4H2	insulin receptor substrate 2
Liver carcinoma	IQGAP1	P46940	IQ motif containing GTPase activating protein 1
Liver carcinoma	PRC1	O43663	protein regulator of cytokinesis 1
Liver carcinoma	CD5L	O43866	CD5 molecule like
Liver carcinoma	CD163	Q86VB7	CD163 molecule
Liver carcinoma	ISG15	P05161	ISG15 ubiquitin like modifier
Liver carcinoma	CDC20	Q12834	cell division cycle 20
Liver carcinoma	CDC25C	P30307	cell division cycle 25C
Liver carcinoma	CDKN2C	P42773	cyclin dependent kinase inhibitor 2C
Liver carcinoma	NDC80	O14777	NDC80 kinetochore complex component
Liver carcinoma	CEBPD	P49716	CCAAT enhancer binding protein delta
Liver carcinoma	IGF2BP3	O00425	insulin like growth factor 2 mRNA binding protein 3
Liver carcinoma	ESM1	Q9NQ30	endothelial cell specific molecule 1
Liver carcinoma	CYP2C8	P10632	cytochrome P450 family 2 subfamily C member 8
Liver carcinoma	DCN	P07585	decorin
Liver carcinoma	FGF4	P08620	fibroblast growth factor 4
Liver carcinoma	PDIA3	P30101	protein disulfide isomerase family A member 3
Liver carcinoma	HMGCR	P04035	3-hydroxy-3-methylglutaryl-CoA reductase
Liver carcinoma	IL1RN	P18510	interleukin 1 receptor antagonist
Liver carcinoma	IRF2	P14316	interferon regulatory factor 2
Liver carcinoma	MT1A	P04731	metallothionein 1A
Liver carcinoma	MLXIPL	Q9NP71	MLX interacting protein like
Liver carcinoma	NUSAP1	Q9BXS6	nucleolar and spindle associated protein 1
Liver carcinoma	YTHDF2	Q9Y5A9	YTH N6-methyladenosine RNA binding protein 2
Liver carcinoma	PDK4	Q16654	pyruvate dehydrogenase kinase 4
Liver carcinoma	PHB	P35232	prohibitin
Liver carcinoma	CEP55	Q53EZ4	centrosomal protein 55
Liver carcinoma	NCAPG	Q9BPX3	non-SMC condensin I complex subunit G
Liver carcinoma	CSMD1	Q96PZ7	CUB and Sushi multiple domains 1
Liver carcinoma	MIR539		microRNA 539
Liver carcinoma	SSX1	Q16384	SSX family member 1
Liver carcinoma	MIR615		microRNA 615
Liver carcinoma	TTK	P33981	TTK protein kinase
Liver carcinoma	ZFP36	P26651	ZFP36 ring finger protein
Liver carcinoma	ARHGEF39	Q8N4T4	Rho guanine nucleotide exchange factor 39
Liver carcinoma	FCN3	O75636	ficolin 3
Liver carcinoma	SOCS2	O14508	suppressor of cytokine signaling 2
Liver carcinoma	EXO1	Q9UQ84	exonuclease 1
Liver carcinoma	TRIP13	Q15645	thyroid hormone receptor interactor 13
Liver carcinoma	DLGAP5	Q15398	DLG associated protein 5
Liver carcinoma	KIF14	Q15058	kinesin family member 14
Liver carcinoma	MIR885		microRNA 885
Liver carcinoma	TROAP	Q12815	trophinin associated protein
Liver carcinoma	FST	P19883	follistatin
Liver carcinoma	CAP2	P40123	cyclase associated actin cytoskeleton regulatory protein 2
Liver carcinoma	CENPF	P49454	centromere protein F
Liver carcinoma	LYVE1	Q9Y5Y7	lymphatic vessel endothelial hyaluronan receptor 1
Liver carcinoma	UBE2C	O00762	ubiquitin conjugating enzyme E2 C
Liver carcinoma	ADAMTS13	Q76LX8	ADAM metallopeptidase with thrombospondin type 1 motif 13
Liver carcinoma	ADRA2B	P18089	adrenoceptor alpha 2B
Liver carcinoma	RCAN1	P53805	regulator of calcineurin 1
Liver carcinoma	ECT2	Q9H8V3	epithelial cell transforming 2
Liver carcinoma	SKA1	Q96BD8	spindle and kinetochore associated complex subunit 1
Liver carcinoma	FCN2	Q15485	ficolin 2
Liver carcinoma	FGF3	P11487	fibroblast growth factor 3
Liver carcinoma	ASPM	Q8IZT6	abnormal spindle microtubule assembly
Liver carcinoma	MTBP	Q96DY7	MDM2 binding protein
Liver carcinoma	UBE2T	Q9NPD8	ubiquitin conjugating enzyme E2 T
Liver carcinoma	HMGB2	P26583	high mobility group box 2
Liver carcinoma	HOXA10	P31260	homeobox A10
Liver carcinoma	MT1E	P04732	metallothionein 1E
Liver carcinoma	MT1F	P04733	metallothionein 1F
Liver carcinoma	GMNN	O75496	geminin DNA replication inhibitor
Liver carcinoma	ANLN	Q9NQW6	anillin actin binding protein
Liver carcinoma	HJURP	Q8NCD3	Holliday junction recognition protein
Liver carcinoma	RPS6KA3	P51812	ribosomal protein S6 kinase A3
Liver carcinoma	SLC2A2	P11168	solute carrier family 2 member 2
Liver carcinoma	SREBF2	Q12772	sterol regulatory element binding transcription factor 2
Liver carcinoma	BUB1	O43683	BUB1 mitotic checkpoint serine/threonine kinase
Liver carcinoma	BUB1B	O60566	BUB1 mitotic checkpoint serine/threonine kinase B
Liver carcinoma	UCHL1	P09936	ubiquitin C-terminal hydrolase L1
Liver carcinoma	KIF18A	Q8NI77	kinesin family member 18A
Liver carcinoma	BCO2	Q9BYV7	beta-carotene oxygenase 2
Liver carcinoma	TAGLN2	P37802	transgelin 2
Liver carcinoma	TRIM24	O15164	tripartite motif containing 24
Liver carcinoma	APLN	Q9ULZ1	apelin
Liver carcinoma	CCNB2	O95067	cyclin B2
Liver carcinoma	SLIT2	O94813	slit guidance ligand 2
Liver carcinoma	ADAMTS1	Q9UHI8	ADAM metallopeptidase with thrombospondin type 1 motif 1
Liver carcinoma	CDC6	Q99741	cell division cycle 6
Liver carcinoma	CENPA	P49450	centromere protein A
Liver carcinoma	CENPE	Q02224	centromere protein E
Liver carcinoma	VASN	Q6EMK4	vasorin
Liver carcinoma	ADH4	P08319	alcohol dehydrogenase 4 (class II), pi polypeptide
Liver carcinoma	IQGAP3	Q86VI3	IQ motif containing GTPase activating protein 3
Liver carcinoma	COMT	P21964	catechol-O-methyltransferase
Liver carcinoma	CTSD	P07339	cathepsin D
Liver carcinoma	CYP4A11	Q02928	cytochrome P450 family 4 subfamily A member 11
Liver carcinoma	EGR2	P11161	early growth response 2
Liver carcinoma	FABP5	Q01469	fatty acid binding protein 5
Liver carcinoma	FANCD2	Q9BXW9	FA complementation group D2
Liver carcinoma	CPEB3	Q8NE35	cytoplasmic polyadenylation element binding protein 3
Liver carcinoma	GDF2	Q9UK05	growth differentiation factor 2
Liver carcinoma	GNAO1	P09471	G protein subunit alpha o1
Liver carcinoma	SFN	P31947	stratifin
Liver carcinoma	FLVCR1	Q9Y5Y0	FLVCR heme transporter 1
Liver carcinoma	PYCARD	Q9ULZ3	PYD and CARD domain containing
Liver carcinoma	GYS2	P54840	glycogen synthase 2
Liver carcinoma	ANXA4	P09525	annexin A4
Liver carcinoma	HGFAC	Q04756	HGF activator
Liver carcinoma	HOXD9	P28356	homeobox D9
Liver carcinoma	IL1RAP	Q9NPH3	interleukin 1 receptor accessory protein
Liver carcinoma	ASPG	Q86U10	asparaginase
Liver carcinoma	LIFR	P42702	LIF receptor subunit alpha
Liver carcinoma	ME1	P48163	malic enzyme 1
Liver carcinoma	MVK	Q03426	mevalonate kinase
Liver carcinoma	NNMT	P40261	nicotinamide N-methyltransferase
Liver carcinoma	HERC5	Q9UII4	HECT and RLD domain containing E3 ubiquitin protein ligase 5
Liver carcinoma	ZDHHC2	Q9UIJ5	zinc finger DHHC-type palmitoyltransferase 2
Liver carcinoma	CLEC1B	Q9P126	C-type lectin domain family 1 member B
Liver carcinoma	GTSE1	Q9NYZ3	G2 and S-phase expressed 1
Liver carcinoma	DTL	Q9NZJ0	denticleless E3 ubiquitin protein ligase homolog
Liver carcinoma	PDGFB	P01127	platelet derived growth factor subunit B
Liver carcinoma	PITX1	P78337	paired like homeodomain 1
Liver carcinoma	TCIM	Q9NR00	transcriptional and immune response regulator
Liver carcinoma	KIF15	Q9NS87	kinesin family member 15
Liver carcinoma	KMT2C	Q8NEZ4	lysine methyltransferase 2C
Liver carcinoma	CCL14	Q16627	C-C motif chemokine ligand 14
Liver carcinoma	BID	P55957	BH3 interacting domain death agonist
Liver carcinoma	HHIP	Q96QV1	hedgehog interacting protein
Liver carcinoma	SHH	Q15465	sonic hedgehog signaling molecule
Liver carcinoma	TALDO1	P37837	transaldolase 1
Liver carcinoma	TCF19	Q9Y242	transcription factor 19
Liver carcinoma	TSC1	Q92574	TSC complex subunit 1
Liver carcinoma	NR1H2	P55055	nuclear receptor subfamily 1 group H member 2
Liver carcinoma	WDR76	Q9H967	WD repeat domain 76
Liver carcinoma	FAM83D	Q9H4H8	family with sequence similarity 83 member D
Liver carcinoma	CDCA3	Q99618	cell division cycle associated 3
Liver carcinoma	NUF2	Q9BZD4	NUF2 component of NDC80 kinetochore complex
Liver carcinoma	MARCO	Q9UEW3	macrophage receptor with collagenous structure
Liver carcinoma	CBR1	P16152	carbonyl reductase 1
Liver carcinoma	INPP4B	O15327	inositol polyphosphate-4-phosphatase type II B
Liver carcinoma	DIRAS3	O95661	DIRAS family GTPase 3
Liver carcinoma	PKMYT1	Q99640	protein kinase, membrane associated tyrosine/threonine 1
Liver carcinoma	KIF23	Q02241	kinesin family member 23
Liver carcinoma	CXCL14	O95715	C-X-C motif chemokine ligand 14
Liver carcinoma	KIF20A	O95235	kinesin family member 20A
Liver carcinoma	ERP29	P30040	endoplasmic reticulum protein 29
Liver carcinoma	ZWINT	O95229	ZW10 interacting kinetochore protein
Liver carcinoma	PARK7	Q99497	Parkinsonism associated deglycase
Liver carcinoma	GPR182	O15218	G protein-coupled receptor 182
Liver carcinoma	VSIG4	Q9Y279	V-set and immunoglobulin domain containing 4
Liver carcinoma	THEM4	Q5T1C6	thioesterase superfamily member 4
Liver carcinoma	JDP2	Q8WYK2	Jun dimerization protein 2
Liver carcinoma	COL15A1	P39059	collagen type XV alpha 1 chain
Liver carcinoma	UROC1	Q96N76	urocanate hydratase 1
Liver carcinoma	CP	P00450	ceruloplasmin
Liver carcinoma	CRHBP	P24387	corticotropin releasing hormone binding protein
Liver carcinoma	TTC36	A6NLP5	tetratricopeptide repeat domain 36
Liver carcinoma	CSPG4	Q6UVK1	chondroitin sulfate proteoglycan 4
Liver carcinoma	BMPER	Q8N8U9	BMP binding endothelial regulator
Liver carcinoma	OIT3	Q8WWZ8	oncoprotein induced transcript 3
Liver carcinoma	ECM1	Q16610	extracellular matrix protein 1
Liver carcinoma	CELSR3	Q9NYQ7	cadherin EGF LAG seven-pass G-type receptor 3
Liver carcinoma	NLRC3	Q7RTR2	NLR family CARD domain containing 3
Liver carcinoma	SKA3	Q8IX90	spindle and kinetochore associated complex subunit 3
Liver carcinoma	SCAP	Q12770	SREBF chaperone
Liver carcinoma	CEP131	Q9UPN4	centrosomal protein 131
Liver carcinoma	NCAPH	Q15003	non-SMC condensin I complex subunit H
Liver carcinoma	GNAZ	P19086	G protein subunit alpha z
Liver carcinoma	SLC25A47	Q6Q0C1	solute carrier family 25 member 47
Liver carcinoma	HMMR	O75330	hyaluronan mediated motility receptor
Liver carcinoma	APOF	Q13790	apolipoprotein F
Liver carcinoma	APCS	P02743	amyloid P component, serum
Liver carcinoma	LINC00221		long intergenic non-protein coding RNA 221
Liver carcinoma	RND3	P61587	Rho family GTPase 3
Liver carcinoma	MAGEA6	P43360	MAGE family member A6
Liver carcinoma	MAPT	P10636	microtubule associated protein tau
Liver carcinoma	MT2A	P02795	metallothionein 2A
Liver carcinoma	ACLY	P53396	ATP citrate lyase
Liver carcinoma	TONSL	Q96HA7	tonsoku like, DNA repair protein
Liver carcinoma	ACO2	Q99798	aconitase 2
Liver carcinoma	HAO2	Q9NYQ3	hydroxyacid oxidase 2
Liver carcinoma	CFP	P27918	complement factor properdin
Liver carcinoma	MED1	Q15648	mediator complex subunit 1
Liver carcinoma	LRRC1	Q9BTT6	leucine rich repeat containing 1
Liver carcinoma	MCM10	Q7L590	minichromosome maintenance 10 replication initiation factor
Liver carcinoma	STAB2	Q8WWQ8	stabilin 2
Liver carcinoma	DEPDC1B	Q8WUY9	DEP domain containing 1B
Liver carcinoma	PTH1R	Q03431	parathyroid hormone 1 receptor
Liver carcinoma	MTUS1	Q9ULD2	microtubule associated scaffold protein 1
Liver carcinoma	RPS6	P62753	ribosomal protein S6
Liver carcinoma	CCL3	P10147	C-C motif chemokine ligand 3
Liver carcinoma	TGM3	Q08188	transglutaminase 3
Liver carcinoma	TH	P07101	tyrosine hydroxylase
Liver carcinoma	TST	Q16762	thiosulfate sulfurtransferase
Liver carcinoma	C9	P02748	complement C9
Liver carcinoma	UMPS	P11172	uridine monophosphate synthetase
Liver carcinoma	VCAM1	P19320	vascular cell adhesion molecule 1
Liver carcinoma	ZIC2	O95409	Zic family member 2
Liver carcinoma	ZNF23	P17027	zinc finger protein 23
Liver carcinoma	CENPM	Q9NSP4	centromere protein M
Liver carcinoma	EPS8L3	Q8TE67	EPS8 like 3
Liver carcinoma	KDM8	Q8N371	lysine demethylase 8
Liver carcinoma	CHAF1B	Q13112	chromatin assembly factor 1 subunit B
Liver carcinoma	RTP3	Q9BQQ7	receptor transporter protein 3
Liver carcinoma	TATDN1	Q6P1N9	TatD DNase domain containing 1
Liver carcinoma	MFSD2A	Q8NA29	major facilitator superfamily domain containing 2A
Liver carcinoma	ZIC5	Q96T25	Zic family member 5
Liver carcinoma	EIF3H	O15372	eukaryotic translation initiation factor 3 subunit H
Liver carcinoma	CCNA1	P78396	cyclin A1
Liver carcinoma	ARHGAP11A	Q6P4F7	Rho GTPase activating protein 11A
Liver carcinoma	DNAJC6	O75061	DnaJ heat shock protein family (Hsp40) member C6
Liver carcinoma	CDKN1A	P38936	cyclin dependent kinase inhibitor 1A
Liver carcinoma	TRAIP	Q9BWF2	TRAF interacting protein
Liver carcinoma	CLEC4M	Q9H2X3	C-type lectin domain family 4 member M
Liver carcinoma	TACC3	Q9Y6A5	transforming acidic coiled-coil containing protein 3
Liver carcinoma	ATP5PD	O75947	ATP synthase peripheral stalk subunit d
Liver carcinoma	NKILA		NF-kappaB interacting lncRNA
Liver carcinoma	COLEC10	Q9Y6Z7	collectin subfamily member 10
Liver carcinoma	CETP	P11597	cholesteryl ester transfer protein
Liver carcinoma	LILRB5	O75023	leukocyte immunoglobulin like receptor B5
Liver carcinoma	KIF2C	Q99661	kinesin family member 2C
Liver carcinoma	INMT	O95050	indolethylamine N-methyltransferase
Liver carcinoma	RNF157	Q96PX1	ring finger protein 157
Liver carcinoma	ADD1	P35611	adducin 1
Liver carcinoma	DCAF4L2	Q8NA75	DDB1 and CUL4 associated factor 4 like 2
Liver carcinoma	PPP4R3C	Q6ZMV5	protein phosphatase 4 regulatory subunit 3C
Liver carcinoma	KIF18B	Q86Y91	kinesin family member 18B
Liver carcinoma	CCBE1	Q6UXH8	collagen and calcium binding EGF domains 1
Liver carcinoma	CKAP2L	Q8IYA6	cytoskeleton associated protein 2 like
Liver carcinoma	CDCA2	Q69YH5	cell division cycle associated 2
Liver carcinoma	DBH	P09172	dopamine beta-hydroxylase
Liver carcinoma	AKR1C2	P52895	aldo-keto reductase family 1 member C2
Liver carcinoma	OLFML2A	Q68BL7	olfactomedin like 2A
Liver carcinoma	COX7B2	Q8TF08	cytochrome c oxidase subunit 7B2
Liver carcinoma	DNASE1L3	Q13609	deoxyribonuclease 1 like 3
Liver carcinoma	DNMT1	P26358	DNA methyltransferase 1
Liver carcinoma	DNMT3A	Q9Y6K1	DNA methyltransferase 3 alpha
Liver carcinoma	DNMT3B	Q9UBC3	DNA methyltransferase 3 beta
Liver carcinoma	ENG	P17813	endoglin
Liver carcinoma	AKT2	P31751	AKT serine/threonine kinase 2
Liver carcinoma	ETFA	P13804	electron transfer flavoprotein subunit alpha
Liver carcinoma	FDFT1	P37268	farnesyl-diphosphate farnesyltransferase 1
Liver carcinoma	FHIT	P49789	fragile histidine triad diadenosine triphosphatase
Liver carcinoma	PHLDA1	Q8WV24	pleckstrin homology like domain family A member 1
Liver carcinoma	GABRD	O14764	gamma-aminobutyric acid type A receptor subunit delta
Liver carcinoma	PAMR1	Q6UXH9	peptidase domain containing associated with muscle regeneration 1
Liver carcinoma	OLFML2B	Q68BL8	olfactomedin like 2B
Liver carcinoma	GPM6A	P51674	glycoprotein M6A
Liver carcinoma	WDR62	O43379	WD repeat domain 62
Liver carcinoma	EHD3	Q9NZN3	EH domain containing 3
Liver carcinoma	HIF1A	Q16665	hypoxia inducible factor 1 subunit alpha
Liver carcinoma	HNF4A	P41235	hepatocyte nuclear factor 4 alpha
Liver carcinoma	HSD3B2	P26439	hydroxy-delta-5-steroid dehydrogenase, 3 beta- and steroid delta-isomerase 2
Liver carcinoma	CLEC4G	Q6UXB4	C-type lectin domain family 4 member G
Liver carcinoma	IGBP1	P78318	immunoglobulin binding protein 1
Liver carcinoma	IGFALS	P35858	insulin like growth factor binding protein acid labile subunit
Liver carcinoma	APRT	P07741	adenine phosphoribosyltransferase
Liver carcinoma	IL10	P22301	interleukin 10
Liver carcinoma	INSR	P06213	insulin receptor
Liver carcinoma	ITIH3	Q06033	inter-alpha-trypsin inhibitor heavy chain 3
Liver carcinoma	FAM111B	Q6SJ93	family with sequence similarity 111 member B
Liver carcinoma	KCNN2	Q9H2S1	potassium calcium-activated channel subfamily N member 2
Liver carcinoma	KIF11	P52732	kinesin family member 11
Liver carcinoma	CENPW	Q5EE01	centromere protein W
Liver carcinoma	SLC22A10	Q63ZE4	solute carrier family 22 member 10
Liver carcinoma	FAM180A	Q6UWF9	family with sequence similarity 180 member A
Liver carcinoma	LCAT	P04180	lecithin-cholesterol acyltransferase
Liver carcinoma	LETM1	O95202	leucine zipper and EF-hand containing transmembrane protein 1
Liver carcinoma	C14orf180	Q8N912	chromosome 14 open reading frame 180
Liver carcinoma	MIR106B		microRNA 106b
Liver carcinoma	MIR145		microRNA 145
Liver carcinoma	MIR195		microRNA 195
Liver carcinoma	MIR93		microRNA 93
Liver carcinoma	MIR96		microRNA 96
Liver carcinoma	SMAD2	Q15796	SMAD family member 2
Liver carcinoma	SMAD4	Q13485	SMAD family member 4
Liver carcinoma	MSH5	O43196	mutS homolog 5
Liver carcinoma	ORC1	Q13415	origin recognition complex subunit 1
Liver carcinoma	PCNA	P12004	proliferating cell nuclear antigen
Liver carcinoma	AADAT	Q8N5Z0	aminoadipate aminotransferase
Liver carcinoma	CYP39A1	Q9NYL5	cytochrome P450 family 39 subfamily A member 1
Liver carcinoma	PLAC8	Q9NZF1	placenta associated 8
Liver carcinoma	MBTPS2	O43462	membrane bound transcription factor peptidase, site 2
Liver carcinoma	PGD	P52209	phosphogluconate dehydrogenase
Liver carcinoma	SERPINA4	P29622	serpin family A member 4
Liver carcinoma	PKP1	Q13835	plakophilin 1
Liver carcinoma	PLAU	P00749	plasminogen activator, urokinase
Liver carcinoma	PPARA	Q07869	peroxisome proliferator activated receptor alpha
Liver carcinoma	TMEM70	Q9BUB7	transmembrane protein 70
Liver carcinoma	PPP1R1A	Q13522	protein phosphatase 1 regulatory inhibitor subunit 1A
Liver carcinoma	CDCA8	Q53HL2	cell division cycle associated 8
Liver carcinoma	FANCI	Q9NVI1	FA complementation group I
Liver carcinoma	NEIL3	Q8TAT5	nei like DNA glycosylase 3
Liver carcinoma	LRRC59	Q96AG4	leucine rich repeat containing 59
Liver carcinoma	ASF1B	Q9NVP2	anti-silencing function 1B histone chaperone
Liver carcinoma	EAF2	Q96CJ1	ELL associated factor 2
Liver carcinoma	PLXDC1	Q8IUK5	plexin domain containing 1
Liver carcinoma	CLTRN	Q9HBJ8	collectrin, amino acid transport regulator
Liver carcinoma	SPC25	Q9HBM1	SPC25 component of NDC80 kinetochore complex
Liver carcinoma	MIR520B		microRNA 520b
Liver carcinoma	GPR158	Q5T848	G protein-coupled receptor 158
Liver carcinoma	GBA3	Q9H227	glucosylceramidase beta 3 (gene/pseudogene)
Liver carcinoma	PYGL	P06737	glycogen phosphorylase L
Liver carcinoma	PZP	P20742	PZP alpha-2-macroglobulin like
Liver carcinoma	RRM1	P23921	ribonucleotide reductase catalytic subunit M1
Liver carcinoma	CSRNP1	Q96S65	cysteine and serine rich nuclear protein 1
Liver carcinoma	SLC26A6	Q9BXS9	solute carrier family 26 member 6
Liver carcinoma	XAGE1B	Q9HD64	X antigen family member 1B
Liver carcinoma	FAM72B	Q86X60	family with sequence similarity 72 member B
Liver carcinoma	TFRC	P02786	transferrin receptor
Liver carcinoma	TK1	P04183	thymidine kinase 1
Liver carcinoma	INS-IGF2	F8WCM5	INS-IGF2 readthrough
Liver carcinoma	UBE2E2	Q96LR5	ubiquitin conjugating enzyme E2 E2
Liver carcinoma	CENPU	Q71F23	centromere protein U
Liver carcinoma	DIPK2B	Q9H7Y0	divergent protein kinase domain 2B
Liver carcinoma	FBXL18	Q96ME1	F-box and leucine rich repeat protein 18
Liver carcinoma	MOGAT2	Q3SYC2	monoacylglycerol O-acyltransferase 2
Liver carcinoma	TEDC2	Q7L2K0	tubulin epsilon and delta complex 2
Liver carcinoma	COL18A1	P39060	collagen type XVIII alpha 1 chain
Liver carcinoma	CDT1	Q9H211	chromatin licensing and DNA replication factor 1
Liver carcinoma	CDC45	O75419	cell division cycle 45
Liver carcinoma	PITPNM3	Q9BZ71	PITPNM family member 3
Liver carcinoma	PLVAP	Q9BX97	plasmalemma vesicle associated protein
Liver carcinoma	CASP3	P42574	caspase 3
Liver carcinoma	ANGPTL6	Q8NI99	angiopoietin like 6
Liver carcinoma	MRO	Q9BYG7	maestro
Liver carcinoma	SRPX	P78539	sushi repeat containing protein X-linked
Liver carcinoma	ZIC4	Q8N9L1	Zic family member 4
Liver carcinoma	RAD54L	Q92698	RAD54 like
Liver carcinoma	CNDP1	Q96KN2	carnosine dipeptidase 1
Liver carcinoma	RSPO3	Q9BXY4	R-spondin 3
Liver carcinoma	ADGRG7	Q96K78	adhesion G protein-coupled receptor G7
Liver carcinoma	CNTNAP4	Q9C0A0	contactin associated protein family member 4
Liver carcinoma	TSLP	Q969D9	thymic stromal lymphopoietin
Liver carcinoma	PNPT1	Q8TCS8	polyribonucleotide nucleotidyltransferase 1
Liver carcinoma	MBTPS1	Q14703	membrane bound transcription factor peptidase, site 1
Liver carcinoma	FATE1	Q969F0	fetal and adult testis expressed 1
Liver carcinoma	CCNF	P41002	cyclin F
Liver carcinoma	TICRR	Q7Z2Z1	TOPBP1 interacting checkpoint and replication regulator
Liver carcinoma	USP2	O75604	ubiquitin specific peptidase 2
Liver carcinoma	TIMD4	Q96H15	T cell immunoglobulin and mucin domain containing 4
Liver carcinoma	LRAT	O95237	lecithin retinol acyltransferase
Liver carcinoma	PRDX6	P30041	peroxiredoxin 6
Liver carcinoma	GINS1	Q14691	GINS complex subunit 1
Liver carcinoma	KBTBD11	O94819	kelch repeat and BTB domain containing 11
Liver carcinoma	CDH1	P12830	cadherin 1
Liver carcinoma	MIR18A		microRNA 18a
Liver carcinoma	SRF	P11831	serum response factor
Liver carcinoma	RGN	Q15493	regucalcin
Liver carcinoma	TEK	Q02763	TEK receptor tyrosine kinase
Liver carcinoma	CASP9	P55211	caspase 9
Liver carcinoma	TXNIP	Q9H3M7	thioredoxin interacting protein
Liver carcinoma	CADM1	Q9BY67	cell adhesion molecule 1
Liver carcinoma	FOXP1	Q9H334	forkhead box P1
Liver carcinoma	ABCC3	O15438	ATP binding cassette subfamily C member 3
Liver carcinoma	G6PD	P11413	glucose-6-phosphate dehydrogenase
Liver carcinoma	HNRNPD	Q14103	heterogeneous nuclear ribonucleoprotein D
Liver carcinoma	AKR1B1	P15121	aldo-keto reductase family 1 member B
Liver carcinoma	MME	P08473	membrane metalloendopeptidase
Liver carcinoma	LPAR1	Q92633	lysophosphatidic acid receptor 1
Liver carcinoma	HNRNPA2B1	P22626	heterogeneous nuclear ribonucleoprotein A2/B1
Liver carcinoma	IL6ST	P40189	interleukin 6 signal transducer
Liver carcinoma	MIR25		microRNA 25
Liver carcinoma	ING3	Q9NXR8	inhibitor of growth family member 3
Liver carcinoma	SHC1	P29353	SHC adaptor protein 1
Liver carcinoma	CAD	P27708	carbamoyl-phosphate synthetase 2, aspartate transcarbamylase, and dihydroorotase
Liver carcinoma	CTSB	P07858	cathepsin B
Liver carcinoma	ABCA1	O95477	ATP binding cassette subfamily A member 1
Liver carcinoma	EP300	Q09472	E1A binding protein p300
Liver carcinoma	GJB2	P29033	gap junction protein beta 2
Liver carcinoma	MCM7	P33993	minichromosome maintenance complex component 7
Liver carcinoma	C3	P01024	complement C3
Liver carcinoma	CSK	P41240	C-terminal Src kinase
Liver carcinoma	HPRT1	P00492	hypoxanthine phosphoribosyltransferase 1
Liver carcinoma	MIR181C		microRNA 181c
Liver carcinoma	ASNS	P08243	asparagine synthetase (glutamine-hydrolyzing)
Liver carcinoma	COX1	P00395	cytochrome c oxidase subunit I
Liver carcinoma	XDH	P47989	xanthine dehydrogenase
Liver carcinoma	MTHFD2	P13995	methylenetetrahydrofolate dehydrogenase (NADP+ dependent) 2, methenyltetrahydrofolate cyclohydrolase
Liver carcinoma	CTSL	P07711	cathepsin L
Liver carcinoma	FTH1	P02794	ferritin heavy chain 1
Liver carcinoma	PPAT	Q06203	phosphoribosyl pyrophosphate amidotransferase
Liver carcinoma	SAV1	Q9H4B6	salvador family WW domain containing protein 1
Liver carcinoma	SRSF1	Q07955	serine and arginine rich splicing factor 1
Liver carcinoma	DLC1	Q96QB1	DLC1 Rho GTPase activating protein
Liver carcinoma	CARM1	Q86X55	coactivator associated arginine methyltransferase 1
Liver carcinoma	JAG1	P78504	jagged canonical Notch ligand 1
Liver carcinoma	ALDOC	P09972	aldolase, fructose-bisphosphate C
Liver carcinoma	KIF1B	O60333	kinesin family member 1B
Liver carcinoma	G6PC	P35575	glucose-6-phosphatase catalytic subunit
Liver carcinoma	MCM9	Q9NXL9	minichromosome maintenance 9 homologous recombination repair factor
Liver carcinoma	GC	P02774	GC vitamin D binding protein
Liver carcinoma	HFE	Q30201	homeostatic iron regulator
Liver carcinoma	HLA-A	P04439	major histocompatibility complex, class I, A
Liver carcinoma	JAK2	O60674	Janus kinase 2
Liver carcinoma	EPCAM	P16422	epithelial cell adhesion molecule
Liver carcinoma	MLH1	P40692	mutL homolog 1
Liver carcinoma	MSH2	P43246	mutS homolog 2
Liver carcinoma	MST1	P26927	macrophage stimulating 1
Liver carcinoma	ND5	P03915	NADH dehydrogenase, subunit 5 (complex I)
Liver carcinoma	NFE2L1	Q14494	nuclear factor, erythroid 2 like 1
Liver carcinoma	PFAS	O15067	phosphoribosylformylglycinamidine synthase
Liver carcinoma	POLG	P54098	DNA polymerase gamma, catalytic subunit
Liver carcinoma	UACA	Q9BZF9	uveal autoantigen with coiled-coil domains and ankyrin repeats
Liver carcinoma	PPP1R9A	Q9ULJ8	protein phosphatase 1 regulatory subunit 9A
Liver carcinoma	TCF4	P15884	transcription factor 4
Liver carcinoma	VAV1	P15498	vav guanine nucleotide exchange factor 1
Liver carcinoma	PNPLA3	Q9NST1	patatin like phospholipase domain containing 3
Liver carcinoma	CAPN3	P20807	calpain 3
Liver carcinoma	GMPS	P49915	guanine monophosphate synthase
Liver carcinoma	FGFR1	P11362	fibroblast growth factor receptor 1
Liver carcinoma	NRAS	P01111	NRAS proto-oncogene, GTPase
Liver carcinoma	HLA-DPB1	P04440	major histocompatibility complex, class II, DP beta 1
Liver carcinoma	HLA-DQB1	P01920	major histocompatibility complex, class II, DQ beta 1
Liver carcinoma	ABCB11	O95342	ATP binding cassette subfamily B member 11
Liver carcinoma	FAH	P16930	fumarylacetoacetate hydrolase
Liver carcinoma	IDH2	P48735	isocitrate dehydrogenase (NADP(+)) 2
Liver carcinoma	H19		H19 imprinted maternally expressed transcript
Liver carcinoma	HLA-DQA1	P01909	major histocompatibility complex, class II, DQ alpha 1
Liver carcinoma	FASLG	P48023	Fas ligand
Liver carcinoma	IL12A	P29459	interleukin 12A
Liver carcinoma	TLL1	O43897	tolloid like 1
Liver carcinoma	SLC25A13	Q9UJS0	solute carrier family 25 member 13
Liver carcinoma	PCDH9	Q9HC56	protocadherin 9
Liver carcinoma	RXRA	P19793	retinoid X receptor alpha
Liver carcinoma	BMP2	P12643	bone morphogenetic protein 2
Liver carcinoma	AHCY	P23526	adenosylhomocysteinase
Liver carcinoma	F5	P12259	coagulation factor V
Liver carcinoma	SF3B1	O75533	splicing factor 3b subunit 1
Liver carcinoma	HMBS	P08397	hydroxymethylbilane synthase
Liver carcinoma	IRF5	Q13568	interferon regulatory factor 5
Liver carcinoma	BMPR1A	P36894	bone morphogenetic protein receptor type 1A
Liver carcinoma	CASP10	Q92851	caspase 10
Liver carcinoma	TRIM31	Q9BZY9	tripartite motif containing 31
Liver carcinoma	CREBBP	Q92793	CREB binding protein
Liver carcinoma	GRIK1	P39086	glutamate ionotropic receptor kainate type subunit 1
Liver carcinoma	MSH6	P52701	mutS homolog 6
Liver carcinoma	HLA-DPA1	P20036	major histocompatibility complex, class II, DP alpha 1
Liver carcinoma	PMS1	P54277	PMS1 homolog 1, mismatch repair system component
Liver carcinoma	PMS2	P54278	PMS1 homolog 2, mismatch repair system component
Liver carcinoma	SEMA4A	Q9H3S1	semaphorin 4A
Liver carcinoma	C2	P06681	complement C2
Liver carcinoma	TNFSF15	O95150	TNF superfamily member 15
Liver carcinoma	CD24	P25063	CD24 molecule
Liver carcinoma	TMED7-TICAM2	Q86XR7;Q9Y3B3	TMED7-TICAM2 readthrough
Liver carcinoma	KLRC4-KLRK1	P26718	KLRC4-KLRK1 readthrough
Liver carcinoma	COMMD3-BMI1	P35226	COMMD3-BMI1 readthrough
Liver carcinoma	RASGRP1	O95267	RAS guanyl releasing protein 1
Liver carcinoma	CDK2	P24941	cyclin dependent kinase 2
Liver carcinoma	ADAM10	O14672	ADAM metallopeptidase domain 10
Liver carcinoma	LOC102724197		inactive glutathione hydrolase 2
Liver carcinoma	CDKN1C	P49918	cyclin dependent kinase inhibitor 1C
Liver carcinoma	CDKN2B	P42772	cyclin dependent kinase inhibitor 2B
Liver carcinoma	AKR1A1	P14550	aldo-keto reductase family 1 member A1
Liver carcinoma	NDRG1	Q92597	N-myc downstream regulated 1
Liver carcinoma	CEACAM5	P06731	CEA cell adhesion molecule 5
Liver carcinoma	CIB1	Q99828	calcium and integrin binding 1
Liver carcinoma	ZNRD2	O60232	zinc ribbon domain containing 2
Liver carcinoma	AHSA1	O95433	activator of HSP90 ATPase activity 1
Liver carcinoma	KHDRBS1	Q07666	KH RNA binding domain containing, signal transduction associated 1
Liver carcinoma	DCTN6	O00399	dynactin subunit 6
Liver carcinoma	MTCO2P12		MT-CO2 pseudogene 12
Liver carcinoma	LILRB1	Q8NHL6	leukocyte immunoglobulin like receptor B1
Liver carcinoma	SUB1	P53999	SUB1 regulator of transcription
Liver carcinoma	SF3B2	Q13435	splicing factor 3b subunit 2
Liver carcinoma	IL24	Q13007	interleukin 24
Liver carcinoma	LOC110806263		TERT 5' regulatory region
Liver carcinoma	CHEK1	O14757	checkpoint kinase 1
Liver carcinoma	RASSF1	Q9NS23	Ras association domain family member 1
Liver carcinoma	CISH	Q9NSE2	cytokine inducible SH2 containing protein
Liver carcinoma	H3P23		H3 histone pseudogene 23
Liver carcinoma	H3P10		H3 histone pseudogene 10
Liver carcinoma	CLU	P10909	clusterin
Liver carcinoma	CCR6	P51684	C-C motif chemokine receptor 6
Liver carcinoma	ABCC2	Q92887	ATP binding cassette subfamily C member 2
Liver carcinoma	KLF6	Q99612	Kruppel like factor 6
Liver carcinoma	SLCO6A1	Q86UG4	solute carrier organic anion transporter family member 6A1
Liver carcinoma	COX8A	P10176	cytochrome c oxidase subunit 8A
Liver carcinoma	CPOX	P36551	coproporphyrinogen oxidase
Liver carcinoma	CRK	P46108	CRK proto-oncogene, adaptor protein
Liver carcinoma	PARP1	P09874	poly(ADP-ribose) polymerase 1
Liver carcinoma	MAPK14	Q16539	mitogen-activated protein kinase 14
Liver carcinoma	PWAR1		Prader Willi/Angelman region RNA 1
Liver carcinoma	CCN2	P29279	cellular communication network factor 2
Liver carcinoma	CTLA4	P16410	cytotoxic T-lymphocyte associated protein 4
Liver carcinoma	CYP3A4	P08684	cytochrome P450 family 3 subfamily A member 4
Liver carcinoma	CYP21A2	P08686	cytochrome P450 family 21 subfamily A member 2
Liver carcinoma	NQO1	P15559	NAD(P)H quinone dehydrogenase 1
Liver carcinoma	AGT	P01019	angiotensinogen
Liver carcinoma	E2F3	O00716	E2F transcription factor 3
Liver carcinoma	AHR	P35869	aryl hydrocarbon receptor
Liver carcinoma	ELANE	P08246	elastase, neutrophil expressed
Liver carcinoma	ELAVL2	Q12926	ELAV like RNA binding protein 2
Liver carcinoma	EPAS1	Q99814	endothelial PAS domain protein 1
Liver carcinoma	EPHB2	P29323	EPH receptor B2
Liver carcinoma	ERBB2	P04626	erb-b2 receptor tyrosine kinase 2
Liver carcinoma	ERCC2	P18074	ERCC excision repair 2, TFIIH core complex helicase subunit
Liver carcinoma	AKT1	P31749	AKT serine/threonine kinase 1
Liver carcinoma	FBL	P22087	fibrillarin
Liver carcinoma	ALB	P02768	albumin
Liver carcinoma	F2R	P25116	coagulation factor II thrombin receptor
Liver carcinoma	ALDH2	P05091	aldehyde dehydrogenase 2 family member
Liver carcinoma	PTK2B	Q14289	protein tyrosine kinase 2 beta
Liver carcinoma	FGF2	P09038	fibroblast growth factor 2
Liver carcinoma	FGFR4	P22455	fibroblast growth factor receptor 4
Liver carcinoma	ZHX2	Q9Y6X8	zinc fingers and homeoboxes 2
Liver carcinoma	FAN1	Q9Y2M0	FANCD2 and FANCI associated nuclease 1
Liver carcinoma	KLRK1	P26718	killer cell lectin like receptor K1
Liver carcinoma	DKK1	O94907	dickkopf WNT signaling pathway inhibitor 1
Liver carcinoma	FOXO1	Q12778	forkhead box O1
Liver carcinoma	PEG10	Q86TG7	paternally expressed 10
Liver carcinoma	FOXO3	O43524	forkhead box O3
Liver carcinoma	TBC1D9	Q6ZT07	TBC1 domain family member 9
Liver carcinoma	FLT1	P17948	fms related receptor tyrosine kinase 1
Liver carcinoma	SULF1	Q8IWU6	sulfatase 1
Liver carcinoma	FN1	P02751	fibronectin 1
Liver carcinoma	SIRT3	Q9NTG7	sirtuin 3
Liver carcinoma	SIRT1	Q96EB6	sirtuin 1
Liver carcinoma	BRD4	O60885	bromodomain containing 4
Liver carcinoma	TNPO3	Q9Y5L0	transportin 3
Liver carcinoma	SMUG1	Q53HV7	single-strand-selective monofunctional uracil-DNA glycosylase 1
Liver carcinoma	NUP62	P37198	nucleoporin 62
Liver carcinoma	SLC37A4	O43826	solute carrier family 37 member 4
Liver carcinoma	GABPA	Q06546	GA binding protein transcription factor subunit alpha
Liver carcinoma	SAMM50	Q9Y512	SAMM50 sorting and assembly machinery component
Liver carcinoma	RNF19A	Q9NV58	ring finger protein 19A, RBR E3 ubiquitin protein ligase
Liver carcinoma	POLDIP2	Q9Y2S7	DNA polymerase delta interacting protein 2
Liver carcinoma	SLC17A5	Q9NRA2	solute carrier family 17 member 5
Liver carcinoma	GGT1	P19440	gamma-glutamyltransferase 1
Liver carcinoma	MLH3	Q9UHC1	mutL homolog 3
Liver carcinoma	PDCD4	Q53EL6	programmed cell death 4
Liver carcinoma	HPGDS	O60760	hematopoietic prostaglandin D synthase
Liver carcinoma	GNA12	Q03113	G protein subunit alpha 12
Liver carcinoma	GNAS	O95467;P63092;P84996;Q5JWF2	GNAS complex locus
Liver carcinoma	ABO	P16442	ABO, alpha 1-3-N-acetylgalactosaminyltransferase and alpha 1-3-galactosyltransferase
Liver carcinoma	IFNL3	Q8IZI9	interferon lambda 3
Liver carcinoma	NEAT1		nuclear paraspeckle assembly transcript 1
Liver carcinoma	ANGPT1	Q15389	angiopoietin 1
Liver carcinoma	MIR7-3HG	Q8N6C7	MIR7-3 host gene
Liver carcinoma	ANGPT2	O15123	angiopoietin 2
Liver carcinoma	GPR35	Q9HC97	G protein-coupled receptor 35
Liver carcinoma	GPT	P24298	glutamic--pyruvic transaminase
Liver carcinoma	GRN	P28799	granulin precursor
Liver carcinoma	SETD2	Q9BYW2	SET domain containing 2, histone lysine methyltransferase
Liver carcinoma	GSK3B	P49841	glycogen synthase kinase 3 beta
Liver carcinoma	GSTM2	P28161	glutathione S-transferase mu 2
Liver carcinoma	GSTT1	P30711	glutathione S-transferase theta 1
Liver carcinoma	GTF2H1	P32780	general transcription factor IIH subunit 1
Liver carcinoma	ANXA2	P07355	annexin A2
Liver carcinoma	HDAC1	Q13547	histone deacetylase 1
Liver carcinoma	HDAC2	Q92769	histone deacetylase 2
Liver carcinoma	HDGF	P51858	heparin binding growth factor
Liver carcinoma	HK2	P52789	hexokinase 2
Liver carcinoma	HLA-DQA2	P01906	major histocompatibility complex, class II, DQ alpha 2
Liver carcinoma	HLA-DQB2	P05538	major histocompatibility complex, class II, DQ beta 2
Liver carcinoma	HLA-DRB1	P01911	major histocompatibility complex, class II, DR beta 1
Liver carcinoma	HMGB1	P09429	high mobility group box 1
Liver carcinoma	HMOX1	P09601	heme oxygenase 1
Liver carcinoma	FOXA2	Q9Y261	forkhead box A2
Liver carcinoma	HP	P00738	haptoglobin
Liver carcinoma	HSF1	Q00613	heat shock transcription factor 1
Liver carcinoma	HSPA4	P34932	heat shock protein family A (Hsp70) member 4
Liver carcinoma	XIAP	P98170	X-linked inhibitor of apoptosis
Liver carcinoma	HSP90AA1	P07900	heat shock protein 90 alpha family class A member 1
Liver carcinoma	HSPG2	P98160	heparan sulfate proteoglycan 2
Liver carcinoma	APOB	P04114	apolipoprotein B
Liver carcinoma	ICAM1	P05362	intercellular adhesion molecule 1
Liver carcinoma	IFI27	P40305	interferon alpha inducible protein 27
Liver carcinoma	IFNA13	P01562	interferon alpha 13
Liver carcinoma	IFNG	P01579	interferon gamma
Liver carcinoma	MACC1	Q6ZN28	MET transcriptional regulator MACC1
Liver carcinoma	IGFBP1	P08833	insulin like growth factor binding protein 1
Liver carcinoma	IGFBP3	P17936	insulin like growth factor binding protein 3
Liver carcinoma	TICAM2	Q86XR7;Q9Y3B3	toll like receptor adaptor molecule 2
Liver carcinoma	IL1B	P01584	interleukin 1 beta
Liver carcinoma	IL2	P60568	interleukin 2
Liver carcinoma	IL12RB1	P42701	interleukin 12 receptor subunit beta 1
Liver carcinoma	IL17A	Q16552	interleukin 17A
Liver carcinoma	IL18	Q14116	interleukin 18
Liver carcinoma	ISG20	Q96AZ6	interferon stimulated exonuclease gene 20
Liver carcinoma	ITGA5	P08648	integrin subunit alpha 5
Liver carcinoma	ITGB1	P05556	integrin subunit beta 1
Liver carcinoma	JAK1	P23458	Janus kinase 1
Liver carcinoma	GSTK1	Q9Y2Q3	glutathione S-transferase kappa 1
Liver carcinoma	AREG	P15514	amphiregulin
Liver carcinoma	MALAT1		metastasis associated lung adenocarcinoma transcript 1
Liver carcinoma	KDR	P35968	kinase insert domain receptor
Liver carcinoma	ARG1	P05089	arginase 1
Liver carcinoma	KRT19	P08727	keratin 19
Liver carcinoma	LDLR	P01130	low density lipoprotein receptor
Liver carcinoma	LEP	P41159	leptin
Liver carcinoma	LGALS1	P09382	galectin 1
Liver carcinoma	LGALS3BP	Q08380	galectin 3 binding protein
Liver carcinoma	LGALS9	O00182	galectin 9
Liver carcinoma	MIRLET7C		microRNA let-7c
Liver carcinoma	MIR10B		microRNA 10b
Liver carcinoma	MIR125A		microRNA 125a
Liver carcinoma	MIR126		microRNA 126
Liver carcinoma	MIR137		microRNA 137
Liver carcinoma	MIR139		microRNA 139
Liver carcinoma	MIR140		microRNA 140
Liver carcinoma	MIR141		microRNA 141
Liver carcinoma	MIR142		microRNA 142
Liver carcinoma	MIR143		microRNA 143
Liver carcinoma	MIR144		microRNA 144
Liver carcinoma	MIR146A		microRNA 146a
Liver carcinoma	MIR148A		microRNA 148a
Liver carcinoma	MIR149		microRNA 149
Liver carcinoma	MIR155		microRNA 155
Liver carcinoma	MIR17		microRNA 17
Liver carcinoma	MIR182		microRNA 182
Liver carcinoma	MIR192		microRNA 192
Liver carcinoma	MIR193A		microRNA 193a
Liver carcinoma	MIR199A1		microRNA 199a-1
Liver carcinoma	MIR199A2		microRNA 199a-2
Liver carcinoma	MIR200A		microRNA 200a
Liver carcinoma	MIR203A		microRNA 203a
Liver carcinoma	MIR204		microRNA 204
Liver carcinoma	MIR21		microRNA 21
Liver carcinoma	MIR214		microRNA 214
Liver carcinoma	MIR22		microRNA 22
Liver carcinoma	MIR221		microRNA 221
Liver carcinoma	MIR223		microRNA 223
Liver carcinoma	MIR224		microRNA 224
Liver carcinoma	MIR23A		microRNA 23a
Liver carcinoma	MIR23B		microRNA 23b
Liver carcinoma	MIR26B		microRNA 26b
Liver carcinoma	MIR27A		microRNA 27a
Liver carcinoma	MIR29A		microRNA 29a
Liver carcinoma	MIR31		microRNA 31
Liver carcinoma	MIR34A		microRNA 34a
Liver carcinoma	MIR34B		microRNA 34b
Liver carcinoma	SMAD3	P84022	SMAD family member 3
Liver carcinoma	SMAD7	O15105	SMAD family member 7
Liver carcinoma	MAT2A	P31153	methionine adenosyltransferase 2A
Liver carcinoma	MBL2	P11226	mannose binding lectin 2
Liver carcinoma	MCL1	Q07820	MCL1 apoptosis regulator, BCL2 family member
Liver carcinoma	MDK	P21741	midkine
Liver carcinoma	MDM2	Q00987	MDM2 proto-oncogene
Liver carcinoma	MFAP1	P55081	microfibril associated protein 1
Liver carcinoma	MGMT	P16455	O-6-methylguanine-DNA methyltransferase
Liver carcinoma	MICD		MHC class I polypeptide-related sequence D (pseudogene)
Liver carcinoma	MMP1	P03956	matrix metallopeptidase 1
Liver carcinoma	MMP7	P09237	matrix metallopeptidase 7
Liver carcinoma	MMP14	P50281	matrix metallopeptidase 14
Liver carcinoma	ABCC1	P33527	ATP binding cassette subfamily C member 1
Liver carcinoma	MIR338		microRNA 338
Liver carcinoma	ASPH	Q12797	aspartate beta-hydroxylase
Liver carcinoma	ASS1	P00966	argininosuccinate synthase 1
Liver carcinoma	COX2	P00403	cytochrome c oxidase subunit II
Liver carcinoma	MTHFR	P42898	methylenetetrahydrofolate reductase
Liver carcinoma	NFKB1	P19838	nuclear factor kappa B subunit 1
Liver carcinoma	NOTCH1	P46531	notch receptor 1
Liver carcinoma	NOTCH2	Q04721	notch receptor 2
Liver carcinoma	MIR375		microRNA 375
Liver carcinoma	MIR424		microRNA 424
Liver carcinoma	OGG1	O15527	8-oxoguanine DNA glycosylase
Liver carcinoma	PAEP	P09466	progestagen associated endometrial protein
Liver carcinoma	SERPINE1	P05121	serpin family E member 1
Liver carcinoma	IL22	Q9GZX6	interleukin 22
Liver carcinoma	FOXP3	Q9BZS1	forkhead box P3
Liver carcinoma	TMED7	Q86XR7;Q9Y3B3	transmembrane p24 trafficking protein 7
Liver carcinoma	DCTN4	Q9UJW0	dynactin subunit 4
Liver carcinoma	GOLM1	Q8NBJ4	golgi membrane protein 1
Liver carcinoma	PDCD1	Q15116	programmed cell death 1
Liver carcinoma	SIRT6	Q8N6T7	sirtuin 6
Liver carcinoma	PDGFRA	P16234	platelet derived growth factor receptor alpha
Liver carcinoma	GDE1	Q9NZC3	glycerophosphodiester phosphodiesterase 1
Liver carcinoma	WWOX	Q9NZC7	WW domain containing oxidoreductase
Liver carcinoma	PECAM1	P16284	platelet and endothelial cell adhesion molecule 1
Liver carcinoma	PIK3CB	P42338	phosphatidylinositol-4,5-bisphosphate 3-kinase catalytic subunit beta
Liver carcinoma	PIK3CD	O00329	phosphatidylinositol-4,5-bisphosphate 3-kinase catalytic subunit delta
Liver carcinoma	PIK3CG	P48736	phosphatidylinositol-4,5-bisphosphate 3-kinase catalytic subunit gamma
Liver carcinoma	PIN1	Q13526	peptidylprolyl cis/trans isomerase, NIMA-interacting 1
Liver carcinoma	TM6SF2	Q9BZW4	transmembrane 6 superfamily member 2
Liver carcinoma	PLG	P00747	plasminogen
Liver carcinoma	POU2AF1	Q16633	POU class 2 homeobox associating factor 1
Liver carcinoma	UGT1A7	Q9HAW7	UDP glucuronosyltransferase family 1 member A7
Liver carcinoma	POU5F1	Q01860	POU class 5 homeobox 1
Liver carcinoma	PTPA	Q15257	protein phosphatase 2 phosphatase activator
Liver carcinoma	FBXW7	Q969H0	F-box and WD repeat domain containing 7
Liver carcinoma	LAPTM4B	Q86VI4	lysosomal protein transmembrane 4 beta
Liver carcinoma	MEG3		maternally expressed 3
Liver carcinoma	PRKAA1	Q13131	protein kinase AMP-activated catalytic subunit alpha 1
Liver carcinoma	PRKAA2	P54646	protein kinase AMP-activated catalytic subunit alpha 2
Liver carcinoma	PRKAB1	Q9Y478	protein kinase AMP-activated non-catalytic subunit beta 1
Liver carcinoma	PRKAR1A	P10644	protein kinase cAMP-dependent type I regulatory subunit alpha
Liver carcinoma	CMTR2	Q8IYT2	cap methyltransferase 2
Liver carcinoma	PRKCD	Q05655	protein kinase C delta
Liver carcinoma	MAPK1	P28482	mitogen-activated protein kinase 1
Liver carcinoma	MAPK3	P27361	mitogen-activated protein kinase 3
Liver carcinoma	MAPK8	P45983	mitogen-activated protein kinase 8
Liver carcinoma	MAP2K7	O14733	mitogen-activated protein kinase kinase 7
Liver carcinoma	EIF5A2	Q9GZV4	eukaryotic translation initiation factor 5A2
Liver carcinoma	SLC12A9	Q9BXP2	solute carrier family 12 member 9
Liver carcinoma	ACKR3	P25106	atypical chemokine receptor 3
Liver carcinoma	PSMD9	O00233	proteasome 26S subunit, non-ATPase 9
Liver carcinoma	PSMD10	O75832	proteasome 26S subunit, non-ATPase 10
Liver carcinoma	SALL4	Q9UJQ4	spalt like transcription factor 4
Liver carcinoma	MIR490		microRNA 490
Liver carcinoma	NDRG2	Q9UN36	NDRG family member 2
Liver carcinoma	MIR499A		microRNA 499a
Liver carcinoma	SEMA6A	Q9H2E6	semaphorin 6A
Liver carcinoma	PTPN6	P29350	protein tyrosine phosphatase non-receptor type 6
Liver carcinoma	BAX	Q07812	BCL2 associated X, apoptosis regulator
Liver carcinoma	PVT1		Pvt1 oncogene
Liver carcinoma	RAF1	P04049	Raf-1 proto-oncogene, serine/threonine kinase
Liver carcinoma	BCL2	P10415	BCL2 apoptosis regulator
Liver carcinoma	RELA	Q04206	RELA proto-oncogene, NF-kB subunit
Liver carcinoma	GAS5		growth arrest specific 5
Liver carcinoma	ROS1	P08922	ROS proto-oncogene 1, receptor tyrosine kinase
Liver carcinoma	HCC		thyroid carcinoma, Hurthle cell
Liver carcinoma	RPS20	P60866	ribosomal protein S20
Liver carcinoma	S100A9	P06702	S100 calcium binding protein A9
Liver carcinoma	SERPINB3	P29508	serpin family B member 3
Liver carcinoma	CCL2	P13500	C-C motif chemokine ligand 2
Liver carcinoma	CCL5	P13501	C-C motif chemokine ligand 5
Liver carcinoma	CCL20	P78556	C-C motif chemokine ligand 20
Liver carcinoma	GOLPH3	Q9H4A6	golgi phosphoprotein 3
Liver carcinoma	POU5F1P3		POU class 5 homeobox 1 pseudogene 3
Liver carcinoma	POU5F1P4		POU class 5 homeobox 1 pseudogene 4
Liver carcinoma	HLA-DPA2		major histocompatibility complex, class II, DP alpha 2 (pseudogene)
Liver carcinoma	GORASP1	Q9BQQ3	golgi reassembly stacking protein 1
Liver carcinoma	SMYD3	Q9H7B4	SET and MYND domain containing 3
Liver carcinoma	BMI1	P35226	BMI1 proto-oncogene, polycomb ring finger
Liver carcinoma	WNK1	Q9H4A3	WNK lysine deficient protein kinase 1
Liver carcinoma	BMP4	P12644	bone morphogenetic protein 4
Liver carcinoma	UCA1		urothelial cancer associated 1
Liver carcinoma	SLC6A2	P23975	solute carrier family 6 member 2
Liver carcinoma	SLC10A1	Q14973	solute carrier family 10 member 1
Liver carcinoma	SNAI2	O43623	snail family transcriptional repressor 2
Liver carcinoma	SNAI1	O95863	snail family transcriptional repressor 1
Liver carcinoma	SOAT1	P35610	sterol O-acyltransferase 1
Liver carcinoma	SOX2	P48431	SRY-box transcription factor 2
Liver carcinoma	SOX9	P48436	SRY-box transcription factor 9
Liver carcinoma	SP1	P08047	Sp1 transcription factor
Liver carcinoma	SPARC	P09486	secreted protein acidic and cysteine rich
Liver carcinoma	SPIB	Q01892	Spi-B transcription factor
Liver carcinoma	SPINK1	P00995	serine peptidase inhibitor Kazal type 1
Liver carcinoma	SPP1	P10451	secreted phosphoprotein 1
Liver carcinoma	SST	P61278	somatostatin
Liver carcinoma	STAT3	P40763	signal transducer and activator of transcription 3
Liver carcinoma	STK11	Q15831	serine/threonine kinase 11
Liver carcinoma	BSG	P35613	basigin (Ok blood group)
Liver carcinoma	SYT1	P21579	synaptotagmin 1
Liver carcinoma	ADAM17	P78536	ADAM metallopeptidase domain 17
Liver carcinoma	TAZ	Q16635	tafazzin
Liver carcinoma	TCF7L2	Q9NQB0	transcription factor 7 like 2
Liver carcinoma	ZEB1	P37275	zinc finger E-box binding homeobox 1
Liver carcinoma	THBS1	P07996	thrombospondin 1
Liver carcinoma	TIMP1	P01033	TIMP metallopeptidase inhibitor 1
Liver carcinoma	TIMP3	P35625	TIMP metallopeptidase inhibitor 3
Liver carcinoma	TLR2	O60603	toll like receptor 2
Liver carcinoma	TLR3	O15455	toll like receptor 3
Liver carcinoma	TP53BP2	Q13625	tumor protein p53 binding protein 2
Liver carcinoma	TP73	O15350	tumor protein p73
Liver carcinoma	HSP90B1	P14625	heat shock protein 90 beta family member 1
Liver carcinoma	TTR	P02766	transthyretin
Liver carcinoma	MAGED4	Q96JG8	MAGE family member D4
Liver carcinoma	DNLZ	Q5SXM8	DNL-type zinc finger
Liver carcinoma	HULC		hepatocellular carcinoma up-regulated long non-coding RNA
Liver carcinoma	TWIST1	Q15672	twist family bHLH transcription factor 1
Liver carcinoma	UROD	P06132	uroporphyrinogen decarboxylase
Liver carcinoma	VDR	P11473	vitamin D receptor
Liver carcinoma	VEGFA	P15692	vascular endothelial growth factor A
Liver carcinoma	VIM	P08670	vimentin
Liver carcinoma	WNT5A	P41221	Wnt family member 5A
Liver carcinoma	XIST		X inactive specific transcript
Liver carcinoma	XRCC1	P18887	X-ray repair cross complementing 1
Liver carcinoma	XRCC3	O43542	X-ray repair cross complementing 3
Liver carcinoma	CA9	Q16790	carbonic anhydrase 9
Liver carcinoma	CXCR4	P61073	C-X-C motif chemokine receptor 4
Liver carcinoma	FSD1	Q9BTV5	fibronectin type III and SPRY domain containing 1
Liver carcinoma	MMEL1	Q495T6	membrane metalloendopeptidase like 1
Liver carcinoma	SLC52A2	Q9HAB3	solute carrier family 52 member 2
Liver carcinoma	AIMP2	Q13155	aminoacyl tRNA synthetase complex interacting multifunctional protein 2
Liver carcinoma	LIN28A	Q9H9Z2	lin-28 homolog A
Liver carcinoma	NANOG	Q9H9S0	Nanog homeobox
Liver carcinoma	HMGA2	P52926	high mobility group AT-hook 2
Liver carcinoma	MAGED4B	Q96JG8	MAGE family member D4B
Liver carcinoma	FZD7	O75084	frizzled class receptor 7
Liver carcinoma	ARHGAP24	Q8N264	Rho GTPase activating protein 24
Liver carcinoma	FSD1L	Q9BXM9	fibronectin type III and SPRY domain containing 1 like
Liver carcinoma	CASR	P41180	calcium sensing receptor
Liver carcinoma	CAT	P04040	catalase
Liver carcinoma	HAVCR2	Q8TDQ0	hepatitis A virus cellular receptor 2
Liver carcinoma	LGR5	O75473	leucine rich repeat containing G protein-coupled receptor 5
Liver carcinoma	CAV1	Q03135	caveolin 1
Liver carcinoma	SOCS1	O15524	suppressor of cytokine signaling 1
Liver carcinoma	DYNLL1	P63167	dynein light chain LC8-type 1
Liver carcinoma	BECN1	Q14457	beclin 1
Liver carcinoma	HDAC3	O15379	histone deacetylase 3
Liver carcinoma	PROM1	O43490	prominin 1
Liver carcinoma	CCK	P06307	cholecystokinin
Liver carcinoma	NR1I2	O75469	nuclear receptor subfamily 1 group I member 2
Liver carcinoma	SPHK1	Q9NYA1	sphingosine kinase 1
Liver carcinoma	SQSTM1	Q13501	sequestosome 1
Liver carcinoma	MBD2	Q9UBB5	methyl-CpG binding domain protein 2
Liver carcinoma	TM4SF5	O14894	transmembrane 4 L six family member 5
Liver carcinoma	STARD13	Q9Y3M8	StAR related lipid transfer domain containing 13
Liver carcinoma	MTA1	Q13330	metastasis associated 1
Liver carcinoma	CNOT9	Q92600	CCR4-NOT transcription complex subunit 9
Liver carcinoma	OSMR	Q99650	oncostatin M receptor
Liver carcinoma	GGTLC1	Q9BX51	gamma-glutamyltransferase light chain 1
Liver carcinoma	XPR1	Q9UBH6	xenotropic and polytropic retrovirus receptor 1
Liver carcinoma	MTDH	Q86UE4	metadherin
Liver carcinoma	KLF4	O43474	Kruppel like factor 4
Liver carcinoma	ADIPOQ	Q15848	adiponectin, C1Q and collagen domain containing
Liver carcinoma	COX5A	P20674	cytochrome c oxidase subunit 5A
Liver carcinoma	GRAP2	O75791	GRB2 related adaptor protein 2
Liver carcinoma	TJP2	Q9UDY2	tight junction protein 2
Liver carcinoma	ABCG2	Q9UNQ0	ATP binding cassette subfamily G member 2 (Junior blood group)
Liver carcinoma	ATG5	Q9H1Y0	autophagy related 5
Liver carcinoma	CHD1L	Q86WJ1	chromodomain helicase DNA binding protein 1 like
Liver carcinoma	CD44	P16070	CD44 molecule (Indian blood group)
Liver carcinoma	HDAC9	Q9UKV0	histone deacetylase 9
Liver carcinoma	CD151	P48509	CD151 molecule (Raph blood group)
Liver carcinoma	KEAP1	Q14145	kelch like ECH associated protein 1
Liver carcinoma	ZEB2	O60315	zinc finger E-box binding homeobox 2
Liver carcinoma	DLEC1	Q9Y238	DLEC1 cilia and flagella associated protein
Liver carcinoma	NR1I3	Q14994	nuclear receptor subfamily 1 group I member 3
Liver carcinoma	HDAC6	Q9UBN7	histone deacetylase 6
Liver carcinoma	SYCE1L	A8MT33	synaptonemal complex central element protein 1 like
Liver carcinoma	CCAT1		colon cancer associated transcript 1
Liver carcinoma	ABCB6	Q9NP58	ATP binding cassette subfamily B member 6 (Langereis blood group)
Liver carcinoma	CDH17	Q12864	cadherin 17
Liver carcinoma	TRIM13	O60858	tripartite motif containing 13
Liver carcinoma	PRMT5	O14744	protein arginine methyltransferase 5
Liver carcinoma	MRPL28	Q13084	mitochondrial ribosomal protein L28
Liver carcinoma	AZIN2	Q96A70	antizyme inhibitor 2
Liver carcinoma	H3P9		H3 histone pseudogene 9
Liver carcinoma	CLTC	Q00610	clathrin heavy chain
Liver carcinoma	ADM	P35318	adrenomedullin
Liver carcinoma	CSF2	P04141	colony stimulating factor 2
Liver carcinoma	CXADR	P78310	CXADR Ig-like cell adhesion molecule
Liver carcinoma	DECR1	Q16698	2,4-dienoyl-CoA reductase 1
Liver carcinoma	AGER	Q15109	advanced glycosylation end-product specific receptor
Liver carcinoma	FOLH1	Q04609	folate hydrolase 1
Liver carcinoma	SND1	Q7KZF4	staphylococcal nuclease and tudor domain containing 1
Liver carcinoma	GLB1	P16278	galactosidase beta 1
Liver carcinoma	GLS	O94925	glutaminase
Liver carcinoma	NXT1	Q9UKK6	nuclear transport factor 2 like export factor 1
Liver carcinoma	HLF	Q16534	HLF transcription factor, PAR bZIP family member
Liver carcinoma	GADL1	Q6ZQY3	glutamate decarboxylase like 1
Liver carcinoma	APOE	P02649	apolipoprotein E
Liver carcinoma	IL1A	P01583	interleukin 1 alpha
Liver carcinoma	IL2RA	P01589	interleukin 2 receptor subunit alpha
Liver carcinoma	CXCL10	P02778	C-X-C motif chemokine ligand 10
Liver carcinoma	IRF1	P10914	interferon regulatory factor 1
Liver carcinoma	CD82	P27701	CD82 molecule
Liver carcinoma	LASP1	Q14847	LIM and SH3 protein 1
Liver carcinoma	LCN2	P80188	lipocalin 2
Liver carcinoma	LINC01194		long intergenic non-protein coding RNA 1194
Liver carcinoma	MIR100		microRNA 100
Liver carcinoma	MIR130B		microRNA 130b
Liver carcinoma	MIR152		microRNA 152
Liver carcinoma	MIR200B		microRNA 200b
Liver carcinoma	MIR205		microRNA 205
Liver carcinoma	MIR206		microRNA 206
Liver carcinoma	MIR210		microRNA 210
Liver carcinoma	ARR3	P36575	arrestin 3
Liver carcinoma	MIR222		microRNA 222
Liver carcinoma	PIM3	Q86V86	Pim-3 proto-oncogene, serine/threonine kinase
Liver carcinoma	MDM4	O15151	MDM4 regulator of p53
Liver carcinoma	ZFAS1		ZNFX1 antisense RNA 1
Liver carcinoma	MT1G	P13640	metallothionein 1G
Liver carcinoma	MT1M	Q8N339	metallothionein 1M
Liver carcinoma	MYD88	Q99836	MYD88 innate immune signal transduction adaptor
Liver carcinoma	GADD45B	O75293	growth arrest and DNA damage inducible beta
Liver carcinoma	EGFL7	Q9UHF1	EGF like domain multiple 7
Liver carcinoma	SERPINF1	P36955	serpin family F member 1
Liver carcinoma	TLR9	Q9NR96	toll like receptor 9
Liver carcinoma	POU2F1	P14859	POU class 2 homeobox 1
Liver carcinoma	SULF2	Q8IWU5	sulfatase 2
Liver carcinoma	EIF2AK2	P19525	eukaryotic translation initiation factor 2 alpha kinase 2
Liver carcinoma	PNPLA2	Q96AD5	patatin like phospholipase domain containing 2
Liver carcinoma	KLHL1	Q9NR64	kelch like family member 1
Liver carcinoma	CIP2A	Q8TCG1	cellular inhibitor of PP2A
Liver carcinoma	PTPN11	Q06124	protein tyrosine phosphatase non-receptor type 11
Liver carcinoma	S100A4	P26447	S100 calcium binding protein A4
Liver carcinoma	CRNDE		colorectal neoplasia differentially expressed
Liver carcinoma	SIX1	Q15475	SIX homeobox 1
Liver carcinoma	CXADRP1		CXADR pseudogene 1
Liver carcinoma	GGTLC5P		gamma-glutamyltransferase light chain 5 pseudogene
Liver carcinoma	SPG7	Q9UQ90	SPG7 matrix AAA peptidase subunit, paraplegin
Liver carcinoma	SRC	P12931	SRC proto-oncogene, non-receptor tyrosine kinase
Liver carcinoma	SRY	Q05066	sex determining region Y
Liver carcinoma	STAT5B	P51692	signal transducer and activator of transcription 5B
Liver carcinoma	TGFBR1	P36897	transforming growth factor beta receptor 1
Liver carcinoma	GGTLC3	B5MD39	gamma-glutamyltransferase light chain family member 3
Liver carcinoma	POTEF	A5A3E0	POTE ankyrin domain family member F
Liver carcinoma	GGT2	P36268	gamma-glutamyltransferase 2
Liver carcinoma	CCR2	P41597	C-C motif chemokine receptor 2
Liver carcinoma	TXN	P10599	thioredoxin
Liver carcinoma	GGTLC4P		gamma-glutamyltransferase light chain 4 pseudogene
Liver carcinoma	VPS51	Q9UID3	VPS51 subunit of GARP complex
Liver carcinoma	WNT1	P04628	Wnt family member 1
Liver carcinoma	RECK	O95980	reversion inducing cysteine rich protein with kazal motifs
Liver carcinoma	TNFRSF10B	O14763	TNF receptor superfamily member 10b
Liver carcinoma	WNT3A	P56704	Wnt family member 3A
Liver carcinoma	HSPB3	Q12988	heat shock protein family B (small) member 3
Liver carcinoma	LATS1	O95835	large tumor suppressor kinase 1
Liver carcinoma	ROCK2	O75116	Rho associated coiled-coil containing protein kinase 2
Liver carcinoma	CD47	Q08722	CD47 molecule
Liver carcinoma	CDC25A	P30304	cell division cycle 25A
Liver carcinoma	SNHG16		small nucleolar RNA host gene 16
Liver carcinoma	TSPAN1	O60635	tetraspanin 1
Liver carcinoma	CDK6	Q00534	cyclin dependent kinase 6
Liver carcinoma	NET1	Q7Z628	neuroepithelial cell transforming 1
Liver carcinoma	PPARGC1A	Q9UBK2	PPARG coactivator 1 alpha
Liver carcinoma	CKS1B	P61024	CDC28 protein kinase regulatory subunit 1B
Liver carcinoma	CCR7	P32248	C-C motif chemokine receptor 7
Liver carcinoma	ADH1B	P00325	alcohol dehydrogenase 1B (class I), beta polypeptide
Liver carcinoma	RMDN2	Q96LZ7	regulator of microtubule dynamics 2
Liver carcinoma	EPHA2	P29317	EPH receptor A2
Liver carcinoma	EIF4E	P06730	eukaryotic translation initiation factor 4E
Liver carcinoma	MARK2	Q7KZI7	microtubule affinity regulating kinase 2
Liver carcinoma	ETS1	P14921	ETS proto-oncogene 1, transcription factor
Liver carcinoma	KDM1A	O60341	lysine demethylase 1A
Liver carcinoma	CASC2		cancer susceptibility 2
Liver carcinoma	WWTR1	Q9GZV5	WW domain containing transcription regulator 1
Liver carcinoma	IL37	Q9NZH6	interleukin 37
Liver carcinoma	ANPEP	P15144	alanyl aminopeptidase, membrane
Liver carcinoma	NR4A1	P22736	nuclear receptor subfamily 4 group A member 1
Liver carcinoma	BIRC3	Q13489	baculoviral IAP repeat containing 3
Liver carcinoma	HSPB2	Q16082	heat shock protein family B (small) member 2
Liver carcinoma	IFNA2	P01563	interferon alpha 2
Liver carcinoma	IFNB1	P01574	interferon beta 1
Liver carcinoma	IGFBP7	Q16270	insulin like growth factor binding protein 7
Liver carcinoma	ITGAV	P06756	integrin subunit alpha V
Liver carcinoma	LIN28B	Q6ZN17	lin-28 homolog B
Liver carcinoma	LOX	P28300	lysyl oxidase
Liver carcinoma	MIR15B		microRNA 15b
Liver carcinoma	MIR19A		microRNA 19a
Liver carcinoma	MIR20A		microRNA 20a
Liver carcinoma	MIR215		microRNA 215
Liver carcinoma	MIR30A		microRNA 30a
Liver carcinoma	MMP3	P08254	matrix metallopeptidase 3
Liver carcinoma	MRC1	P22897	mannose receptor C-type 1
Liver carcinoma	MIR133B		microRNA 133b
Liver carcinoma	MIR148B		microRNA 148b
Liver carcinoma	MIR340		microRNA 340
Liver carcinoma	MUC1	P15941	mucin 1, cell surface associated
Liver carcinoma	ODC1	P11926	ornithine decarboxylase 1
Liver carcinoma	PAK1	Q13153	p21 (RAC1) activated kinase 1
Liver carcinoma	PRKN	O60260	parkin RBR E3 ubiquitin protein ligase
Liver carcinoma	RMDN1	Q96DB5	regulator of microtubule dynamics 1
Liver carcinoma	ING4	Q9UNL4	inhibitor of growth family member 4
Liver carcinoma	PML	P29590	promyelocytic leukemia
Liver carcinoma	POLD1	P28340	DNA polymerase delta 1, catalytic subunit
Liver carcinoma	POMC	P01189	proopiomelanocortin
Liver carcinoma	RMDN3	Q96TC7	regulator of microtubule dynamics 3
Liver carcinoma	SYBU	Q9NX95	syntabulin
Liver carcinoma	PRKCA	P17252	protein kinase C alpha
Liver carcinoma	PROX1	Q92786	prospero homeobox 1
Liver carcinoma	MIR363		microRNA 363
Liver carcinoma	MIR451A		microRNA 451a
Liver carcinoma	MIR497		microRNA 497
Liver carcinoma	MIR503		microRNA 503
Liver carcinoma	ROCK1	Q13464	Rho associated coiled-coil containing protein kinase 1
Liver carcinoma	CLIP1	P30622	CAP-Gly domain containing linker protein 1
Liver carcinoma	SNHG6		small nucleolar RNA host gene 6
Liver carcinoma	FRTS1		Fanconi renotubular syndrome
Liver carcinoma	SMARCA2	P51531	SWI/SNF related, matrix associated, actin dependent regulator of chromatin, subfamily a, member 2
Liver carcinoma	SMARCA4	P51532	SWI/SNF related, matrix associated, actin dependent regulator of chromatin, subfamily a, member 4
Liver carcinoma	SMN1	Q16637	survival of motor neuron 1, telomeric
Liver carcinoma	SMN2	Q16637	survival of motor neuron 2, centromeric
Liver carcinoma	SOX4	Q06945	SRY-box transcription factor 4
Liver carcinoma	STAT5A	P42229	signal transducer and activator of transcription 5A
Liver carcinoma	TGFBI	Q15582	transforming growth factor beta induced
Liver carcinoma	TIMP2	P16035	TIMP metallopeptidase inhibitor 2
Liver carcinoma	TM7SF2	O76062	transmembrane 7 superfamily member 2
Liver carcinoma	EZR	P15311	ezrin
Liver carcinoma	CLIP2	Q9UDT6	CAP-Gly domain containing linker protein 2
Liver carcinoma	WEE1	P30291	WEE1 G2 checkpoint kinase
Liver carcinoma	XBP1	P17861	X-box binding protein 1
Liver carcinoma	YY1	P25490	YY1 transcription factor
Liver carcinoma	YWHAZ	P63104	tyrosine 3-monooxygenase/tryptophan 5-monooxygenase activation protein zeta
Liver carcinoma	ZNF148	Q9UQR1	zinc finger protein 148
Liver carcinoma	PRDM2	Q13029	PR/SET domain 2
Liver carcinoma	KMT2D	O14686	lysine methyltransferase 2D
Liver carcinoma	TNFRSF10A	O00220	TNF receptor superfamily member 10a
Liver carcinoma	CD68	P34810	CD68 molecule
Liver carcinoma	CD81	P60033	CD81 molecule
Liver carcinoma	MFN2	O95140	mitofusin 2
Liver carcinoma	CDC42	P60953	cell division cycle 42
Liver carcinoma	MIR1246		microRNA 1246
Liver carcinoma	HOTTIP		HOXA distal transcript antisense RNA
Liver carcinoma	SPRY2	O43597	sprouty RTK signaling antagonist 2
Liver carcinoma	POSTN	Q15063	periostin
Liver carcinoma	PRDX3	P30048	peroxiredoxin 3
Liver carcinoma	CTHRC1	Q96CG8	collagen triple helix repeat containing 1
Liver carcinoma	CRYZ	Q08257	crystallin zeta
Liver carcinoma	CTAG1B	P78358	cancer/testis antigen 1B
Liver carcinoma	CYP2C19	P33261	cytochrome P450 family 2 subfamily C member 19
Liver carcinoma	GRK2	P25098	G protein-coupled receptor kinase 2
Liver carcinoma	DDX3X	O00571	DEAD-box helicase 3 X-linked
Liver carcinoma	DNASE1	P24855	deoxyribonuclease 1
Liver carcinoma	EIF4EBP1	Q13541	eukaryotic translation initiation factor 4E binding protein 1
Liver carcinoma	F2RL1	P55085	F2R like trypsin receptor 1
Liver carcinoma	ALDH1A1	P00352	aldehyde dehydrogenase 1 family member A1
Liver carcinoma	ABCA4	P78363	ATP binding cassette subfamily A member 4
Liver carcinoma	FUT8	Q9BYC5	fucosyltransferase 8
Liver carcinoma	GAB1	Q13480	GRB2 associated binding protein 1
Liver carcinoma	LATS2	Q9NRM7	large tumor suppressor kinase 2
Liver carcinoma	GFER	P55789	growth factor, augmenter of liver regeneration
Liver carcinoma	GH1	P01241	growth hormone 1
Liver carcinoma	AGO2	Q9UKV8	argonaute RISC catalytic component 2
Liver carcinoma	CXCL1	P09341	C-X-C motif chemokine ligand 1
Liver carcinoma	H2AX	P16104	H2A.X variant histone
Liver carcinoma	HNRNPA1	P09651	heterogeneous nuclear ribonucleoprotein A1
Liver carcinoma	IL4	P05112	interleukin 4
Liver carcinoma	IL15	P40933	interleukin 15
Liver carcinoma	IDO1	P14902	indoleamine 2,3-dioxygenase 1
Liver carcinoma	JUNB	P17275	JunB proto-oncogene, AP-1 transcription factor subunit
Liver carcinoma	KIT	P10721	KIT proto-oncogene, receptor tyrosine kinase
Liver carcinoma	LDHA	P00338	lactate dehydrogenase A
Liver carcinoma	LEPR	P48357	leptin receptor
Liver carcinoma	LGALS3	P17931	galectin 3
Liver carcinoma	LOXL2	Q9Y4K0	lysyl oxidase like 2
Liver carcinoma	LRP6	O75581	LDL receptor related protein 6
Liver carcinoma	MIR106A		microRNA 106a
Liver carcinoma	MIR130A		microRNA 130a
Liver carcinoma	MIR150		microRNA 150
Liver carcinoma	MIR15A		microRNA 15a
Liver carcinoma	MIR183		microRNA 183
Liver carcinoma	MIR196A2		microRNA 196a-2
Liver carcinoma	MIR219A1		microRNA 219a-1
Liver carcinoma	MIR29C		microRNA 29c
Liver carcinoma	MIR326		microRNA 326
Liver carcinoma	MIR331		microRNA 331
Liver carcinoma	NPM1	P06748	nucleophosmin 1
Liver carcinoma	PEBP1	P30086	phosphatidylethanolamine binding protein 1
Liver carcinoma	LEF1	Q9UJU2	lymphoid enhancer binding factor 1
Liver carcinoma	SIRT7	Q9NRC8	sirtuin 7
Liver carcinoma	PPIA	P62937	peptidylprolyl isomerase A
Liver carcinoma	PRPF38B	Q5VTL8	pre-mRNA processing factor 38B
Liver carcinoma	MIR449A		microRNA 449a
Liver carcinoma	ACSS2	Q9NR19	acyl-CoA synthetase short chain family member 2
Liver carcinoma	PTCH1	Q13635	patched 1
Liver carcinoma	MIR485		microRNA 485
Liver carcinoma	MIR494		microRNA 494
Liver carcinoma	IL21	Q9HBE4	interleukin 21
Liver carcinoma	UPF1	Q92900	UPF1 RNA helicase and ATPase
Liver carcinoma	MIR483		microRNA 483
Liver carcinoma	CXCL5	P42830	C-X-C motif chemokine ligand 5
Liver carcinoma	SDC1	P18827	syndecan 1
Liver carcinoma	FNDC3B	Q53EP0	fibronectin type III domain containing 3B
Liver carcinoma	BNIP3	Q12983	BCL2 interacting protein 3
Liver carcinoma	SYK	P43405	spleen associated tyrosine kinase
Liver carcinoma	KLF5	Q13887	Kruppel like factor 5
Liver carcinoma	TIAM1	Q13009	TIAM Rac1 associated GEF 1
Liver carcinoma	TNFRSF1A	P19438	TNF receptor superfamily member 1A
Liver carcinoma	TRAF6	Q9Y4K3	TNF receptor associated factor 6
Liver carcinoma	TXNRD1	Q16881	thioredoxin reductase 1
Liver carcinoma	VTN	P04004	vitronectin
Liver carcinoma	XRCC5	P13010	X-ray repair cross complementing 5
Liver carcinoma	TET1	Q8NFU7	tet methylcytosine dioxygenase 1
Liver carcinoma	IFT88	Q13099	intraflagellar transport 88
Liver carcinoma	SLC7A5	Q01650	solute carrier family 7 member 5
Liver carcinoma	NCOA3	Q9Y6Q9	nuclear receptor coactivator 3
Liver carcinoma	SESN2	P58004	sestrin 2
Liver carcinoma	IKBKG	Q9Y6K9	inhibitor of nuclear factor kappa B kinase regulatory subunit gamma
Liver carcinoma	TNFRSF6B	O95407	TNF receptor superfamily member 6b
Liver carcinoma	NRP1	O14786	neuropilin 1
Liver carcinoma	CFLAR	O15519	CASP8 and FADD like apoptosis regulator
Liver carcinoma	CLDN1	O95832	claudin 1
Liver carcinoma	SLC6A5	Q9Y345	solute carrier family 6 member 5
Liver carcinoma	PPIG	Q13427	peptidylprolyl isomerase G
Liver carcinoma	APOBEC3B	Q9UH17	apolipoprotein B mRNA editing enzyme catalytic subunit 3B
Liver carcinoma	AKT3	Q9Y243	AKT serine/threonine kinase 3
Liver carcinoma	CDKN2B-AS1		CDKN2B antisense RNA 1
Liver carcinoma	HDAC5	Q9UQL6	histone deacetylase 5
Liver carcinoma	DNM1L	O00429	dynamin 1 like
Liver carcinoma	EBI3	Q14213	Epstein-Barr virus induced 3
Liver carcinoma	CDK5	Q00535	cyclin dependent kinase 5
Liver carcinoma	PAK4	O96013	p21 (RAC1) activated kinase 4
Liver carcinoma	RACK1	P63244	receptor for activated C kinase 1
Liver carcinoma	SPINT2	O43291	serine peptidase inhibitor, Kunitz type 2
Liver carcinoma	CXCR6	O00574	C-X-C motif chemokine receptor 6
Liver carcinoma	WIF1	Q9Y5W5	WNT inhibitory factor 1
Liver carcinoma	CYTOR		cytoskeleton regulator RNA
Liver carcinoma	NLRP3	Q96P20	NLR family pyrin domain containing 3
Liver carcinoma	CKS2	P33552	CDC28 protein kinase regulatory subunit 2
Liver carcinoma	H4-16	P62805	H4 histone 16
Liver carcinoma	CREB1	P16220	cAMP responsive element binding protein 1
Liver carcinoma	CTNND1	O60716	catenin delta 1
Liver carcinoma	DAB2IP	Q5VWQ8	DAB2 interacting protein
Liver carcinoma	CYP2A6	P11509	cytochrome P450 family 2 subfamily A member 6
Liver carcinoma	CYP2C9	P11712	cytochrome P450 family 2 subfamily C member 9
Liver carcinoma	CBLL2	Q8N7E2	Cbl proto-oncogene like 2
Liver carcinoma	CYP19A1	P11511	cytochrome P450 family 19 subfamily A member 1
Liver carcinoma	TIMM8A	O60220	translocase of inner mitochondrial membrane 8A
Liver carcinoma	DUSP1	P28562	dual specificity phosphatase 1
Liver carcinoma	AGTR1	P30556	angiotensin II receptor type 1
Liver carcinoma	EPHA3	P29320	EPH receptor A3
Liver carcinoma	EPHB6	O15197	EPH receptor B6
Liver carcinoma	ERCC1	P07992	ERCC excision repair 1, endonuclease non-catalytic subunit
Liver carcinoma	ESR2	Q92731	estrogen receptor 2
Liver carcinoma	ATF6	P18850	activating transcription factor 6
Liver carcinoma	SPEN	Q96T58	spen family transcriptional repressor
Liver carcinoma	DICER1	Q9UPY3	dicer 1, ribonuclease III
Liver carcinoma	SNHG1		small nucleolar RNA host gene 1
Liver carcinoma	ALK	Q9UM73	ALK receptor tyrosine kinase
Liver carcinoma	CTAG1A	P78358	cancer/testis antigen 1A
Liver carcinoma	IL27	Q8NEV9	interleukin 27
Liver carcinoma	BRMS1	Q9HCU9	BRMS1 transcriptional repressor and anoikis regulator
Liver carcinoma	PRPF31	Q8WWY3	pre-mRNA processing factor 31
Liver carcinoma	DGCR5		DiGeorge syndrome critical region gene 5
Liver carcinoma	NUPR1	O60356	nuclear protein 1, transcriptional regulator
Liver carcinoma	GJA1	P17302	gap junction protein alpha 1
Liver carcinoma	BBC3	Q96PG8;Q9BXH1	BCL2 binding component 3
Liver carcinoma	DKK3	Q9UBP4	dickkopf WNT signaling pathway inhibitor 3
Liver carcinoma	SGSM3	Q96HU1	small G protein signaling modulator 3
Liver carcinoma	GLI2	P10070	GLI family zinc finger 2
Liver carcinoma	MAT2B	Q9NZL9	methionine adenosyltransferase 2B
Liver carcinoma	SLCO1B3	Q9NPD5	solute carrier organic anion transporter family member 1B3
Liver carcinoma	ATAD2	Q6PL18	ATPase family AAA domain containing 2
Liver carcinoma	GSN	P06396	gelsolin
Liver carcinoma	FOXA1	P55317	forkhead box A1
Liver carcinoma	BIRC2	Q13490	baculoviral IAP repeat containing 2
Liver carcinoma	HTC2		hypertrichosis 2 (generalized, congenital)
Liver carcinoma	CXCR2	P25025	C-X-C motif chemokine receptor 2
Liver carcinoma	ILF3	Q12906	interleukin enhancer binding factor 3
Liver carcinoma	AQP9	O43315	aquaporin 9
Liver carcinoma	JUND	P17535	JunD proto-oncogene, AP-1 transcription factor subunit
Liver carcinoma	KPNA2	P52292	karyopherin subunit alpha 2
Liver carcinoma	KRT7	P08729	keratin 7
Liver carcinoma	RHOA	P61586	ras homolog family member A
Liver carcinoma	ST20	Q9HBF5	suppressor of tumorigenicity 20
Liver carcinoma	ARNT	P27540	aryl hydrocarbon receptor nuclear translocator
Liver carcinoma	CYP4F3	Q08477	cytochrome P450 family 4 subfamily F member 3
Liver carcinoma	MIRLET7B		microRNA let-7b
Liver carcinoma	MIR107		microRNA 107
Liver carcinoma	MIR132		microRNA 132
Liver carcinoma	MIR185		microRNA 185
Liver carcinoma	MIR217		microRNA 217
Liver carcinoma	MIR302A		microRNA 302a
Liver carcinoma	MIR33A		microRNA 33a
Liver carcinoma	MIR98		microRNA 98
Liver carcinoma	MIR17HG	Q75NE6	miR-17-92a-1 cluster host gene
Liver carcinoma	MEN1	O00255	menin 1
Liver carcinoma	MGAT5	Q09328	alpha-1,6-mannosylglycoprotein 6-beta-N-acetylglucosaminyltransferase
Liver carcinoma	MICB	Q29980	MHC class I polypeptide-related sequence B
Liver carcinoma	CXCL9	Q07325	C-X-C motif chemokine ligand 9
Liver carcinoma	MMP13	P45452	matrix metallopeptidase 13
Liver carcinoma	MIR370		microRNA 370
Liver carcinoma	MSH3	P20585	mutS homolog 3
Liver carcinoma	MYCN	P04198	MYCN proto-oncogene, bHLH transcription factor
Liver carcinoma	ATF3	P18847	activating transcription factor 3
Liver carcinoma	NOS2	P35228	nitric oxide synthase 2
Liver carcinoma	NOTCH4	Q99466	notch receptor 4
Liver carcinoma	YBX1	P67809	Y-box binding protein 1
Liver carcinoma	MIR383		microRNA 383
Liver carcinoma	MIR423		microRNA 423
Liver carcinoma	NOX4	Q9NPH5	NADPH oxidase 4
Liver carcinoma	TNFRSF12A	Q9NP84	TNF receptor superfamily member 12A
Liver carcinoma	PDGFRB	P09619	platelet derived growth factor receptor beta
Liver carcinoma	PDK1	Q15118	pyruvate dehydrogenase kinase 1
Liver carcinoma	PIM1	P11309	Pim-1 proto-oncogene, serine/threonine kinase
Liver carcinoma	ATP7B	P35670	ATPase copper transporting beta
Liver carcinoma	PON1	P27169	paraoxonase 1
Liver carcinoma	DLL4	Q9NR61	delta like canonical Notch ligand 4
Liver carcinoma	PINX1	Q96BK5	PIN2 (TERF1) interacting telomerase inhibitor 1
Liver carcinoma	TUG1		taurine up-regulated 1
Liver carcinoma	VPS53	Q5VIR6	VPS53 subunit of GARP complex
Liver carcinoma	MIR429		microRNA 429
Liver carcinoma	H4C15	P62805	H4 clustered histone 15
Liver carcinoma	PRKDC	P78527	protein kinase, DNA-activated, catalytic subunit
Liver carcinoma	MAPK9	P45984	mitogen-activated protein kinase 9
Liver carcinoma	MIR491		microRNA 491
Liver carcinoma	MIR500A		microRNA 500a
Liver carcinoma	PTPN1	P18031	protein tyrosine phosphatase non-receptor type 1
Liver carcinoma	MOK	Q9UQ07	MOK protein kinase
Liver carcinoma	RARB	P10826	retinoic acid receptor beta
Liver carcinoma	PLAAT4	Q9UL19	phospholipase A and acyltransferase 4
Liver carcinoma	RASA1	P20936	RAS p21 protein activator 1
Liver carcinoma	RET	P07949	ret proto-oncogene
Liver carcinoma	RPL36A	P83881	ribosomal protein L36a
Liver carcinoma	MIR486-1		microRNA 486-1
Liver carcinoma	RPS6KB1	P23443	ribosomal protein S6 kinase B1
Liver carcinoma	BDNF	P23560	brain derived neurotrophic factor
Liver carcinoma	SERPINB4	P48594	serpin family B member 4
Liver carcinoma	CEACAM1	P13688	CEA cell adhesion molecule 1
Liver carcinoma	BHMT	Q93088	betaine--homocysteine S-methyltransferase
Liver carcinoma	CCL4	P13236;Q8NHW4	C-C motif chemokine ligand 4
Liver carcinoma	ST6GAL1	P15907	ST6 beta-galactoside alpha-2,6-sialyltransferase 1
Liver carcinoma	MARCKSL1	P49006	MARCKS like 1
Liver carcinoma	SMARCA1	P28370	SWI/SNF related, matrix associated, actin dependent regulator of chromatin, subfamily a, member 1
Liver carcinoma	SOX1	O00570	SRY-box transcription factor 1
Liver carcinoma	TAT	P17735	tyrosine aminotransferase
Liver carcinoma	MIR638		microRNA 638
Liver carcinoma	TFCP2	Q12800	transcription factor CP2
Liver carcinoma	TFR2	Q9UP52	transferrin receptor 2
Liver carcinoma	UBE2N	P61088	ubiquitin conjugating enzyme E2 N
Liver carcinoma	VIP	P01282	vasoactive intestinal peptide
Liver carcinoma	CNBP	P62633	CCHC-type zinc finger nucleic acid binding protein
Liver carcinoma	DEK	P35659	DEK proto-oncogene
Liver carcinoma	MUL1	Q969V5	mitochondrial E3 ubiquitin protein ligase 1
Liver carcinoma	GALNT14	Q96FL9	polypeptide N-acetylgalactosaminyltransferase 14
Liver carcinoma	TNFAIP8L2	Q6P589	TNF alpha induced protein 8 like 2
Liver carcinoma	VTCN1	Q7Z7D3	V-set domain containing T cell activation inhibitor 1
Liver carcinoma	MAP1LC3B	Q9GZQ8	microtubule associated protein 1 light chain 3 beta
Liver carcinoma	MLRL		Myeloid leukemia-related gene (myeloid tumor suppressor)
Liver carcinoma	H4C9	P62805	H4 clustered histone 9
Liver carcinoma	H4C1	P62805	H4 clustered histone 1
Liver carcinoma	RASSF5	Q8WWW0	Ras association domain family member 5
Liver carcinoma	H4C4	P62805	H4 clustered histone 4
Liver carcinoma	H4C6	P62805	H4 clustered histone 6
Liver carcinoma	H4C12	P62805	H4 clustered histone 12
Liver carcinoma	H4C11	P62805	H4 clustered histone 11
Liver carcinoma	H4C3	P62805	H4 clustered histone 3
Liver carcinoma	H4C8	P62805	H4 clustered histone 8
Liver carcinoma	H4C2	P62805	H4 clustered histone 2
Liver carcinoma	H4C5	P62805	H4 clustered histone 5
Liver carcinoma	H4C13	P62805	H4 clustered histone 13
Liver carcinoma	H4C14	P62805	H4 clustered histone 14
Liver carcinoma	MIR22HG	Q0VDD5	MIR22 host gene
Liver carcinoma	RUNX2	Q13950	RUNX family transcription factor 2
Liver carcinoma	URI1	O94763	URI1 prefoldin like chaperone
Liver carcinoma	RIPK1	Q13546	receptor interacting serine/threonine kinase 1
Liver carcinoma	FUBP1	Q96AE4	far upstream element binding protein 1
Liver carcinoma	BCL10	O95999	BCL10 immune signaling adaptor
Liver carcinoma	CCNG1	P51959	cyclin G1
Liver carcinoma	ARTN	Q5T4W7	artemin
Liver carcinoma	DCLK1	O15075	doublecortin like kinase 1
Liver carcinoma	CD80	P33681	CD80 molecule
Liver carcinoma	FOXQ1	Q9C009	forkhead box Q1
Liver carcinoma	MIR876		microRNA 876
Liver carcinoma	BCL2L11	O43521	BCL2 like 11
Liver carcinoma	MIR1271		microRNA 1271
Liver carcinoma	SPRY4-IT1		SPRY4 intronic transcript 1
Liver carcinoma	PCAT1		prostate cancer associated transcript 1
Liver carcinoma	LINC-ROR		long intergenic non-protein coding RNA, regulator of reprogramming
Liver carcinoma	IFNL4	K9M1U5	interferon lambda 4 (gene/pseudogene)
Liver carcinoma	CDK9	P50750	cyclin dependent kinase 9
Liver carcinoma	CDK2AP2	O75956	cyclin dependent kinase 2 associated protein 2
Liver carcinoma	CDR1-AS		CDR1 antisense RNA
Liver carcinoma	KLF2	Q9Y5W3	Kruppel like factor 2
Liver carcinoma	EBP	Q15125	EBP cholestenol delta-isomerase
Liver carcinoma	USP39	Q53GS9	ubiquitin specific peptidase 39
Liver carcinoma	PLK4	O00444	polo like kinase 4
Liver carcinoma	KDM5B	Q9UGL1	lysine demethylase 5B
Liver carcinoma	KCNQ1OT1		KCNQ1 opposite strand/antisense transcript 1
Liver carcinoma	RPP14	O95059	ribonuclease P/MRP subunit p14
Liver carcinoma	CORO1A	P31146	coronin 1A
Liver carcinoma	PTP4A3	O75365	protein tyrosine phosphatase 4A3
Liver carcinoma	CHI3L1	P36222	chitinase 3 like 1
Liver carcinoma	KLF8	O95600	Kruppel like factor 8
Liver carcinoma	MGLL	Q99685	monoglyceride lipase
Liver carcinoma	H3P8		H3 histone pseudogene 8
Liver carcinoma	H3P47		H3 histone pseudogene 47
Liver carcinoma	ALPK2	Q86TB3	alpha kinase 2
Liver carcinoma	SERPINA3	P01011	serpin family A member 3
Liver carcinoma	CCR5	P51681	C-C motif chemokine receptor 5 (gene/pseudogene)
Liver carcinoma	HSPB6	O14558	heat shock protein family B (small) member 6
Liver carcinoma	RBM45	Q8IUH3	RNA binding motif protein 45
Liver carcinoma	COL11A2	P13942	collagen type XI alpha 2 chain
Liver carcinoma	CKS1BP7		CDC28 protein kinase regulatory subunit 1B pseudogene 7
Liver carcinoma	IL23R	Q5VWK5	interleukin 23 receptor
Liver carcinoma	COMMD7	Q86VX2	COMM domain containing 7
Liver carcinoma	CYP7A1	P22680	cytochrome P450 family 7 subfamily A member 1
Liver carcinoma	ATN1	P54259	atrophin 1
Liver carcinoma	EEF1A1	P68104	eukaryotic translation elongation factor 1 alpha 1
Liver carcinoma	EFNA1	P20827	ephrin A1
Liver carcinoma	ELK1	P19419	ETS transcription factor ELK1
Liver carcinoma	EYA4	O95677	EYA transcriptional coactivator and phosphatase 4
Liver carcinoma	ERN1	O75460	endoplasmic reticulum to nucleus signaling 1
Liver carcinoma	ETS2	P15036	ETS proto-oncogene 2, transcription factor
Liver carcinoma	F3	P13726	coagulation factor III, tissue factor
Liver carcinoma	FABP4	P15090	fatty acid binding protein 4
Liver carcinoma	ALDH3A1	P30838	aldehyde dehydrogenase 3 family member A1
Liver carcinoma	FBN2	P35556	fibrillin 2
Liver carcinoma	HOXA11-AS		HOXA11 antisense RNA
Liver carcinoma	FGFR3	P22607	fibroblast growth factor receptor 3
Liver carcinoma	FGFR2	P21802	fibroblast growth factor receptor 2
Liver carcinoma	FGL1	Q08830	fibrinogen like 1
Liver carcinoma	FOXC1	Q12948	forkhead box C1
Liver carcinoma	SMG1	Q96Q15	SMG1 nonsense mediated mRNA decay associated PI3K related kinase
Liver carcinoma	FLT4	P35916	fms related receptor tyrosine kinase 4
Liver carcinoma	SIRT5	Q9NXA8	sirtuin 5
Liver carcinoma	ALOX5	P09917	arachidonate 5-lipoxygenase
Liver carcinoma	FUT6	P51993	fucosyltransferase 6
Liver carcinoma	PCSK9	Q8NBP7	proprotein convertase subtilisin/kexin type 9
Liver carcinoma	PRDX5	P30044	peroxiredoxin 5
Liver carcinoma	CHD5	Q8TDI0	chromodomain helicase DNA binding protein 5
Liver carcinoma	HCA1		Hypercalciuria, absorptive, 1
Liver carcinoma	GLS2	Q9UI32	glutaminase 2
Liver carcinoma	GLO1	Q04760	glyoxalase I
Liver carcinoma	GPI	P06744	glucose-6-phosphate isomerase
Liver carcinoma	SNHG15		small nucleolar RNA host gene 15
Liver carcinoma	SCARA5	Q6ZMJ2	scavenger receptor class A member 5
Liver carcinoma	GPX1	P07203	glutathione peroxidase 1
Liver carcinoma	LAMTOR2	Q9Y2Q5	late endosomal/lysosomal adaptor, MAPK and MTOR activator 2
Liver carcinoma	SLC25A5	P05141	solute carrier family 25 member 5
Liver carcinoma	ANXA3	P12429	annexin A3
Liver carcinoma	ANXA5	P08758	annexin A5
Liver carcinoma	ANXA7	P20073	annexin A7
Liver carcinoma	HMGA1	P17096	high mobility group AT-hook 1
Liver carcinoma	IFNA5	P01569	interferon alpha 5
Liver carcinoma	APOC3	P02656	apolipoprotein C3
Liver carcinoma	IFNAR2	P48551	interferon alpha and beta receptor subunit 2
Liver carcinoma	IL6R	P08887	interleukin 6 receptor
Liver carcinoma	IL11	P20809	interleukin 11
Liver carcinoma	IL12B	P29460	interleukin 12B
Liver carcinoma	AQP3	Q92482	aquaporin 3 (Gill blood group)
Liver carcinoma	INS	P01308	insulin
Liver carcinoma	ITGA6	P23229	integrin subunit alpha 6
Liver carcinoma	ITIH4	Q14624	inter-alpha-trypsin inhibitor heavy chain 4
Liver carcinoma	KRT18	P05783	keratin 18
Liver carcinoma	LAG3	P18627	lymphocyte activating 3
Liver carcinoma	LAMC1	P11047	laminin subunit gamma 1
Liver carcinoma	LECT2	O14960	leukocyte cell derived chemotaxin 2
Liver carcinoma	LIF	P15018	LIF interleukin 6 family cytokine
Liver carcinoma	MIRLET7G		microRNA let-7g
Liver carcinoma	MIRLET7I		microRNA let-7i
Liver carcinoma	MIR101-1		microRNA 101-1
Liver carcinoma	MIR10A		microRNA 10a
Liver carcinoma	MIR27B		microRNA 27b
Liver carcinoma	MIR30E		microRNA 30e
Liver carcinoma	MIR320A		microRNA 320a
Liver carcinoma	MIR99A		microRNA 99a
Liver carcinoma	MAP3K5	Q99683	mitogen-activated protein kinase kinase kinase 5
Liver carcinoma	MMP12	P39900	matrix metallopeptidase 12
Liver carcinoma	MIR151A		microRNA 151a
Liver carcinoma	MIR330		microRNA 330
Liver carcinoma	MIR335		microRNA 335
Liver carcinoma	MIR372		microRNA 372
Liver carcinoma	SERPINC1	P01008	serpin family C member 1
Liver carcinoma	ATF4	P18848	activating transcription factor 4
Liver carcinoma	NCAM1	P13591	neural cell adhesion molecule 1
Liver carcinoma	MIR378A		microRNA 378a
Liver carcinoma	OPRM1	P35372	opioid receptor mu 1
Liver carcinoma	P2RX7	Q99572	purinergic receptor P2X 7
Liver carcinoma	REG3A	Q06141	regenerating family member 3 alpha
Liver carcinoma	ANGPTL4	Q9BY76	angiopoietin like 4
Liver carcinoma	PCYT1A	P49585	phosphate cytidylyltransferase 1, choline, alpha
Liver carcinoma	ZMYND10	O75800	zinc finger MYND-type containing 10
Liver carcinoma	IL23A	Q9NPF7	interleukin 23 subunit alpha
Liver carcinoma	SF3B6	Q9Y3B4	splicing factor 3b subunit 6
Liver carcinoma	RAB23	Q9ULC3	RAB23, member RAS oncogene family
Liver carcinoma	PIK3R1	P27986	phosphoinositide-3-kinase regulatory subunit 1
Liver carcinoma	MIR4435-2HG		MIR4435-2 host gene
Liver carcinoma	ERRFI1	Q9UJM3	ERBB receptor feedback inhibitor 1
Liver carcinoma	XAF1	Q6GPH4	XIAP associated factor 1
Liver carcinoma	NAT10	Q9H0A0	N-acetyltransferase 10
Liver carcinoma	URGCP	Q8TCY9	upregulator of cell proliferation
Liver carcinoma	MAP2K1	Q02750	mitogen-activated protein kinase kinase 1
Liver carcinoma	DIABLO	Q9NR28	diablo IAP-binding mitochondrial protein
Liver carcinoma	MIR493		microRNA 493
Liver carcinoma	MIB1	Q86YT6	mindbomb E3 ubiquitin protein ligase 1
Liver carcinoma	BCAT1	P54687	branched chain amino acid transaminase 1
Liver carcinoma	RAD51	Q06609	RAD51 recombinase
Liver carcinoma	RARRES2	Q99969	retinoic acid receptor responder 2
Liver carcinoma	RBL2	Q08999	RB transcriptional corepressor like 2
Liver carcinoma	REG1A	P05451	regenerating family member 1 alpha
Liver carcinoma	REN	P00797	renin
Liver carcinoma	RNASE3	P12724	ribonuclease A family member 3
Liver carcinoma	BCL9	O00512	BCL9 transcription coactivator
Liver carcinoma	OPN1SW	P03999	opsin 1, short wave sensitive
Liver carcinoma	SET	Q01105	SET nuclear proto-oncogene
Liver carcinoma	ATG3	Q9NT62	autophagy related 3
Liver carcinoma	SHBG	P04278	sex hormone binding globulin
Liver carcinoma	SIAH1	Q8IUQ4	siah E3 ubiquitin protein ligase 1
Liver carcinoma	SLC1A5	Q15758	solute carrier family 1 member 5
Liver carcinoma	SLC4A1	P02730	solute carrier family 4 member 1 (Diego blood group)
Liver carcinoma	SNHG20		small nucleolar RNA host gene 20
Liver carcinoma	BMP7	P18075	bone morphogenetic protein 7
Liver carcinoma	FSCN1	Q16658	fascin actin-bundling protein 1
Liver carcinoma	MIR542		microRNA 542
Liver carcinoma	TAGLN	Q01995	transgelin
Liver carcinoma	MAP3K7	O43318	mitogen-activated protein kinase kinase kinase 7
Liver carcinoma	MIR590		microRNA 590
Liver carcinoma	MIR613		microRNA 613
Liver carcinoma	TGM2	P21980	transglutaminase 2
Liver carcinoma	TSPO	P30536	translocator protein
Liver carcinoma	TKT	P29401	transketolase
Liver carcinoma	TLN1	Q9Y490	talin 1
Liver carcinoma	VCP	P55072	valosin containing protein
Liver carcinoma	VWF	P04275	von Willebrand factor
Liver carcinoma	WT1	P19544	WT1 transcription factor
Liver carcinoma	XRCC4	Q13426	X-ray repair cross complementing 4
Liver carcinoma	MZF1	P28698	myeloid zinc finger 1
Liver carcinoma	CALCR	P30988	calcitonin receptor
Liver carcinoma	WLS	Q5T9L3	Wnt ligand secretion mediator
Liver carcinoma	PREX2	Q70Z35	phosphatidylinositol-3,4,5-trisphosphate dependent Rac exchange factor 2
Liver carcinoma	CALR	P27797	calreticulin
Liver carcinoma	SOX7	Q9BT81	SRY-box transcription factor 7
Liver carcinoma	SNHG3		small nucleolar RNA host gene 3
Liver carcinoma	AFAP1-AS1		AFAP1 antisense RNA 1
Liver carcinoma	FOXD2-AS1		FOXD2 adjacent opposite strand RNA 1
Liver carcinoma	RGS5	O15539	regulator of G protein signaling 5
Liver carcinoma	NKD1	Q969G9	NKD inhibitor of WNT signaling pathway 1
Liver carcinoma	CBS	P0DN79;P35520	cystathionine beta-synthase
Liver carcinoma	ADAM9	Q13443	ADAM metallopeptidase domain 9
Liver carcinoma	DLK1	P80370	delta like non-canonical Notch ligand 1
Liver carcinoma	IL18R1	Q13478	interleukin 18 receptor 1
Liver carcinoma	PER3	P56645	period circadian regulator 3
Liver carcinoma	CCNA2	P20248	cyclin A2
Liver carcinoma	SPAG9	O60271	sperm associated antigen 9
Liver carcinoma	IL33	O95760	interleukin 33
Liver carcinoma	MSC	O60682	musculin
Liver carcinoma	PIWIL1	Q96J94	piwi like RNA-mediated gene silencing 1
Liver carcinoma	CD36	P16671	CD36 molecule
Liver carcinoma	BAG3	O95817	BAG cochaperone 3
Liver carcinoma	MACROH2A1	O75367	macroH2A.1 histone
Liver carcinoma	CD40	P25942	CD40 molecule
Liver carcinoma	MTSS1	O43312	MTSS I-BAR domain containing 1
Liver carcinoma	NUAK1	O60285	NUAK family kinase 1
Liver carcinoma	SCO2	O43819	synthesis of cytochrome C oxidase 2
Liver carcinoma	MIR877		microRNA 877
Liver carcinoma	MIR543		microRNA 543
Liver carcinoma	MIR1247		microRNA 1247
Liver carcinoma	LINC01672		long intergenic non-protein coding RNA 1672
Liver carcinoma	OCLN	Q16625	occludin
Liver carcinoma	NAMPT	P43490	nicotinamide phosphoribosyltransferase
Liver carcinoma	PSMD14	O00487	proteasome 26S subunit, non-ATPase 14
Liver carcinoma	CDK7	P50613	cyclin dependent kinase 7
Liver carcinoma	SF3B4	Q15427	splicing factor 3b subunit 4
Liver carcinoma	ADAR	P55265	adenosine deaminase RNA specific
Liver carcinoma	KAT5	Q92993	lysine acetyltransferase 5
Liver carcinoma	CERNA3		competing endogenous lncRNA 3 for miR-645
Liver carcinoma	AGR2	O95994	anterior gradient 2, protein disulphide isomerase family member
Liver carcinoma	SLCO1B1	Q9Y6L6	solute carrier organic anion transporter family member 1B1
Liver carcinoma	IGF2BP2	Q9Y6M1	insulin like growth factor 2 mRNA binding protein 2
Liver carcinoma	CFTR	P13569	CF transmembrane conductance regulator
Liver carcinoma	FTCD	O95954	formimidoyltransferase cyclodeaminase
Liver carcinoma	RUVBL2	Q9Y230	RuvB like AAA ATPase 2
Liver carcinoma	FGL2	Q14314	fibrinogen like 2
Liver carcinoma	SMR3B	P02814	submaxillary gland androgen regulated protein 3B
Liver carcinoma	GADD45G	O95257	growth arrest and DNA damage inducible gamma
Liver carcinoma	EHMT2	Q96KQ7	euchromatic histone lysine methyltransferase 2
Liver carcinoma	NUDT21	O43809	nudix hydrolase 21
Liver carcinoma	FOXN3	O00409	forkhead box N3
Liver carcinoma	CHKA	P35790	choline kinase alpha
Liver carcinoma	CHEK2	O96017	checkpoint kinase 2
Liver carcinoma	CHRM3	P20309	cholinergic receptor muscarinic 3
Liver carcinoma	COL1A1	P02452	collagen type I alpha 1 chain
Liver carcinoma	OSCP1	Q8WVF1	organic solute carrier partner 1
Liver carcinoma	COL1A2	P08123	collagen type I alpha 2 chain
Liver carcinoma	KCNH8	Q96L42	potassium voltage-gated channel subfamily H member 8
Liver carcinoma	CPT2	P23786	carnitine palmitoyltransferase 2
Liver carcinoma	DYNLL2	Q96FJ2	dynein light chain LC8-type 2
Liver carcinoma	CSF1	P09603	colony stimulating factor 1
Liver carcinoma	CSF1R	P07333	colony stimulating factor 1 receptor
Liver carcinoma	E2F7	Q96AV8	E2F transcription factor 7
Liver carcinoma	VCAN	P13611	versican
Liver carcinoma	CSTB	P04080	cystatin B
Liver carcinoma	HJV	Q6ZVN8	hemojuvelin BMP co-receptor
Liver carcinoma	KLB	Q86Z14	klotho beta
Liver carcinoma	CYP2J2	P51589	cytochrome P450 family 2 subfamily J member 2
Liver carcinoma	CYP3A5	P20815	cytochrome P450 family 3 subfamily A member 5
Liver carcinoma	CYP27A1	Q02318	cytochrome P450 family 27 subfamily A member 1
Liver carcinoma	DACH1	Q9UI36	dachshund family transcription factor 1
Liver carcinoma	DDIT3	P35638	DNA damage inducible transcript 3
Liver carcinoma	DDX53	Q86TM3	DEAD-box helicase 53
Liver carcinoma	TYMP	P19971	thymidine phosphorylase
Liver carcinoma	ECHS1	P30084	enoyl-CoA hydratase, short chain 1
Liver carcinoma	S1PR1	P21453	sphingosine-1-phosphate receptor 1
Liver carcinoma	EDN1	P05305	endothelin 1
Liver carcinoma	EDNRA	P25101	endothelin receptor type A
Liver carcinoma	CTTN	Q14247	cortactin
Liver carcinoma	ERBB3	P21860	erb-b2 receptor tyrosine kinase 3
Liver carcinoma	ERBB4	Q15303	erb-b2 receptor tyrosine kinase 4
Liver carcinoma	VWCE	Q96DN2	von Willebrand factor C and EGF domains
Liver carcinoma	ZEB1-AS1		ZEB1 antisense RNA 1
Liver carcinoma	FCGR3A	P08637	Fc fragment of IgG receptor IIIa
Liver carcinoma	FCGR3B	O75015	Fc fragment of IgG receptor IIIb
Liver carcinoma	ATF5	Q9Y2D1	activating transcription factor 5
Liver carcinoma	MMRN1	Q13201	multimerin 1
Liver carcinoma	SIRT2	Q8IXJ6	sirtuin 2
Liver carcinoma	PHF8	Q9UPP1	PHD finger protein 8
Liver carcinoma	ATG4B	Q9Y4P1	autophagy related 4B cysteine peptidase
Liver carcinoma	PHLPP1	O60346	PH domain and leucine rich repeat protein phosphatase 1
Liver carcinoma	USP22	Q9UPT9	ubiquitin specific peptidase 22
Liver carcinoma	KCNH4	Q9UQ05	potassium voltage-gated channel subfamily H member 4
Liver carcinoma	RYBP	Q8N488	RING1 and YY1 binding protein
Liver carcinoma	AMACR	Q9UHK6	alpha-methylacyl-CoA racemase
Liver carcinoma	SLC7A11	Q9UPY5	solute carrier family 7 member 11
Liver carcinoma	SGK3	Q96BR1	serum/glucocorticoid regulated kinase family member 3
Liver carcinoma	FRZB	Q92765	frizzled related protein
Liver carcinoma	NR5A2	O00482	nuclear receptor subfamily 5 group A member 2
Liver carcinoma	ALPP	P05187	alkaline phosphatase, placental
Liver carcinoma	FUT1	P19526	fucosyltransferase 1 (H blood group)
Liver carcinoma	FUT4	P22083	fucosyltransferase 4
Liver carcinoma	FGF21	Q9NSA1	fibroblast growth factor 21
Liver carcinoma	GNL3	Q9BVP2	G protein nucleolar 3
Liver carcinoma	USP21	Q9UK80	ubiquitin specific peptidase 21
Liver carcinoma	GCLC	P48506	glutamate-cysteine ligase catalytic subunit
Liver carcinoma	ANG	P03950	angiogenin
Liver carcinoma	CXCL17	Q6UXB2	C-X-C motif chemokine ligand 17
Liver carcinoma	LYPD5	Q6UWN5	LY6/PLAUR domain containing 5
Liver carcinoma	GRB2	P62993	growth factor receptor bound protein 2
Liver carcinoma	NR3C1	P04150	nuclear receptor subfamily 3 group C member 1
Liver carcinoma	GSTA1	P08263	glutathione S-transferase alpha 1
Liver carcinoma	ANXA1	P04083	annexin A1
Liver carcinoma	HDLBP	Q00341	high density lipoprotein binding protein
Liver carcinoma	HIC1	Q14526	HIC ZBTB transcriptional repressor 1
Liver carcinoma	HINT1	P49773	histidine triad nucleotide binding protein 1
Liver carcinoma	HK1	P19367	hexokinase 1
Liver carcinoma	HLA-C	P10321	major histocompatibility complex, class I, C
Liver carcinoma	HLA-G	P17693	major histocompatibility complex, class I, G
Liver carcinoma	HNRNPC	P07910	heterogeneous nuclear ribonucleoprotein C
Liver carcinoma	HOXB7	P09629	homeobox B7
Liver carcinoma	HOXB9	P17482	homeobox B9
Liver carcinoma	HPN	P05981	hepsin
Liver carcinoma	HES1	Q14469	hes family bHLH transcription factor 1
Liver carcinoma	HSD17B13	Q7Z5P4	hydroxysteroid 17-beta dehydrogenase 13
Liver carcinoma	IFNAR1	P17181	interferon alpha and beta receptor subunit 1
Liver carcinoma	IKBKB	O14920	inhibitor of nuclear factor kappa B kinase subunit beta
Liver carcinoma	TNFRSF9	Q07011	TNF receptor superfamily member 9
Liver carcinoma	AQP5	P55064	aquaporin 5
Liver carcinoma	INPPL1	O15357	inositol polyphosphate phosphatase like 1
Liver carcinoma	IRAK1	P51617	interleukin 1 receptor associated kinase 1
Liver carcinoma	ITGA2	P17301	integrin subunit alpha 2
Liver carcinoma	ARAF	P10398	A-Raf proto-oncogene, serine/threonine kinase
Liver carcinoma	NCR3LG1	Q68D85	natural killer cell cytotoxicity receptor 3 ligand 1
Liver carcinoma	KIR3DL1	P43629	killer cell immunoglobulin like receptor, three Ig domains and long cytoplasmic tail 1
Liver carcinoma	KNG1	P01042	kininogen 1
Liver carcinoma	KRT8	P05787	keratin 8
Liver carcinoma	LTA	P01374	lymphotoxin alpha
Liver carcinoma	ARNTL	O00327	aryl hydrocarbon receptor nuclear translocator like
Liver carcinoma	MIR127		microRNA 127
Liver carcinoma	MIR129-2		microRNA 129-2
Liver carcinoma	MIR136		microRNA 136
Liver carcinoma	MIR191		microRNA 191
Liver carcinoma	MIR196A1		microRNA 196a-1
Liver carcinoma	MIR199B		microRNA 199b
Liver carcinoma	MIR211		microRNA 211
Liver carcinoma	MIR212		microRNA 212
Liver carcinoma	TACSTD2	P09758	tumor associated calcium signal transducer 2
Liver carcinoma	MIR296		microRNA 296
Liver carcinoma	MIR29B1		microRNA 29b-1
Liver carcinoma	MIR29B2		microRNA 29b-2
Liver carcinoma	MIR301A		microRNA 301a
Liver carcinoma	MIR7-1		microRNA 7-1
Liver carcinoma	MIR7-2		microRNA 7-2
Liver carcinoma	MIR7-3		microRNA 7-3
Liver carcinoma	MXD1	Q05195	MAX dimerization protein 1
Liver carcinoma	SMAD1	Q15797	SMAD family member 1
Liver carcinoma	MCAM	P43121	melanoma cell adhesion molecule
Liver carcinoma	CD46	P15529	CD46 molecule
Liver carcinoma	MEF2A	Q02078	myocyte enhancer factor 2A
Liver carcinoma	MEF2D	Q14814	myocyte enhancer factor 2D
Liver carcinoma	KITLG	P21583	KIT ligand
Liver carcinoma	MIF	P14174	macrophage migration inhibitory factor
Liver carcinoma	MIR342		microRNA 342
Liver carcinoma	MIR346		microRNA 346
Liver carcinoma	MIR367		microRNA 367
Liver carcinoma	MIR374A		microRNA 374a
Liver carcinoma	MIR196B		microRNA 196b
Liver carcinoma	MST1R	Q04912	macrophage stimulating 1 receptor
Liver carcinoma	MT1H	P80294	metallothionein 1H
Liver carcinoma	MT1X	P80297	metallothionein 1X
Liver carcinoma	MTAP	Q13126	methylthioadenosine phosphorylase
Liver carcinoma	NUDT1	P36639	nudix hydrolase 1
Liver carcinoma	NCL	P19338	nucleolin
Liver carcinoma	NEDD8	Q15843	NEDD8 ubiquitin like modifier
Liver carcinoma	NEDD9	Q14511	neural precursor cell expressed, developmentally down-regulated 9
Liver carcinoma	NF2	P35240	neurofibromin 2
Liver carcinoma	NME2	P22392	NME/NM23 nucleoside diphosphate kinase 2
Liver carcinoma	NOS3	P29474	nitric oxide synthase 3
Liver carcinoma	CCN3	P48745	cellular communication network factor 3
Liver carcinoma	PNP	P00491	purine nucleoside phosphorylase
Liver carcinoma	NT5E	P21589	5'-nucleotidase ecto
Liver carcinoma	NTS	P30990	neurotensin
Liver carcinoma	MIR377		microRNA 377
Liver carcinoma	MIR384		microRNA 384
Liver carcinoma	MIR425		microRNA 425
Liver carcinoma	P2RX5	Q93086	purinergic receptor P2X 5
Liver carcinoma	DUXAP9		double homeobox A pseudogene 9
Liver carcinoma	DUXAP10		double homeobox A pseudogene 10
Liver carcinoma	DELEC1	Q9P2X7	deleted in esophageal cancer 1
Liver carcinoma	PBX3	P40426	PBX homeobox 3
Liver carcinoma	PCK2	Q16822	phosphoenolpyruvate carboxykinase 2, mitochondrial
Liver carcinoma	NDUFA13	Q9P0J0	NADH:ubiquinone oxidoreductase subunit A13
Liver carcinoma	LINC00328		long intergenic non-protein coding RNA 328
Liver carcinoma	DCDC2	Q9UHG0	doublecortin domain containing 2
Liver carcinoma	EEF1AKNMT	Q8N6R0	eEF1A lysine and N-terminal methyltransferase
Liver carcinoma	PFKFB3	Q16875	6-phosphofructo-2-kinase/fructose-2,6-biphosphatase 3
Liver carcinoma	PGF	P49763	placental growth factor
Liver carcinoma	PLA2G1B	P04054	phospholipase A2 group IB
Liver carcinoma	PLA2G4A	P47712	phospholipase A2 group IVA
Liver carcinoma	PLAT	P00750	plasminogen activator, tissue type
Liver carcinoma	PRRX1	P54821	paired related homeobox 1
Liver carcinoma	UGT1A9	O60656	UDP glucuronosyltransferase family 1 member A9
Liver carcinoma	PPARD	Q03181	peroxisome proliferator activated receptor delta
Liver carcinoma	CASZ1	Q86V15	castor zinc finger 1
Liver carcinoma	PPM1A	P35813	protein phosphatase, Mg2+/Mn2+ dependent 1A
Liver carcinoma	ATG16L1	Q676U5	autophagy related 16 like 1
Liver carcinoma	AVP	P01185	arginine vasopressin
Liver carcinoma	YY1AP1	Q9H869	YY1 associated protein 1
Liver carcinoma	ZNF654	Q8IZM8	zinc finger protein 654
Liver carcinoma	ASAP3	Q8TDY4	ArfGAP with SH3 domain, ankyrin repeat and PH domain 3
Liver carcinoma	PRKCB	P05771	protein kinase C beta
Liver carcinoma	HDAC8	Q9BY41	histone deacetylase 8
Liver carcinoma	APOM	O95445	apolipoprotein M
Liver carcinoma	MYDGF	Q969H8	myeloid derived growth factor
Liver carcinoma	AZGP1	P25311	alpha-2-glycoprotein 1, zinc-binding
Liver carcinoma	TP73-AS1		TP73 antisense RNA 1
Liver carcinoma	PTBP1	P26599	polypyrimidine tract binding protein 1
Liver carcinoma	DANCR	P0C864	differentiation antagonizing non-protein coding RNA
Liver carcinoma	PTGER1	P34995	prostaglandin E receptor 1
Liver carcinoma	PTGER4	P35408	prostaglandin E receptor 4
Liver carcinoma	AICDA	Q9GZX7	activation induced cytidine deaminase
Liver carcinoma	MIR362		microRNA 362
Liver carcinoma	MIR452		microRNA 452
Liver carcinoma	MIR511		microRNA 511
Liver carcinoma	MIR517A		microRNA 517a
Liver carcinoma	MIR501		microRNA 501
Liver carcinoma	MIR506		microRNA 506
Liver carcinoma	XPO5	Q9HAV4	exportin 5
Liver carcinoma	PCDH10	Q9P2E7	protocadherin 10
Liver carcinoma	MRTFA	Q969V6	myocardin related transcription factor A
Liver carcinoma	ANKRD36B	Q8N2N9	ankyrin repeat domain 36B
Liver carcinoma	PTPN13	Q12923	protein tyrosine phosphatase non-receptor type 13
Liver carcinoma	PXN	P49023	paxillin
Liver carcinoma	RAB1A	P62820	RAB1A, member RAS oncogene family
Liver carcinoma	RBP4	P02753	retinol binding protein 4
Liver carcinoma	RFX1	P22670	regulatory factor X1
Liver carcinoma	ALX4	Q9H161	ALX homeobox 4
Liver carcinoma	SNORD15A		small nucleolar RNA, C/D box 15A
Liver carcinoma	MIR455		microRNA 455
Liver carcinoma	RPS15A	P62244	ribosomal protein S15a
Liver carcinoma	S100A8	P05109	S100 calcium binding protein A8
Liver carcinoma	SAI1		suppression of anchorage independence 1
Liver carcinoma	SATB1	Q01826	SATB homeobox 1
Liver carcinoma	CCL15	Q16663	C-C motif chemokine ligand 15
Liver carcinoma	XCL1	P47992	X-C motif chemokine ligand 1
Liver carcinoma	SDC2	P34741	syndecan 2
Liver carcinoma	TINAGL1	Q9GZM7	tubulointerstitial nephritis antigen like 1
Liver carcinoma	HEPN1	Q6WQI6	hepatocellular carcinoma, down-regulated 1
Liver carcinoma	SFRP2	Q96HF1	secreted frizzled related protein 2
Liver carcinoma	XPO4	Q9C0E2	exportin 4
Liver carcinoma	BLVRB	P30043	biliverdin reductase B
Liver carcinoma	SHMT2	P34897	serine hydroxymethyltransferase 2
Liver carcinoma	SLC5A2	P31639	solute carrier family 5 member 2
Liver carcinoma	SLC6A8	P48029	solute carrier family 6 member 8
Liver carcinoma	BMP6	P22004	bone morphogenetic protein 6
Liver carcinoma	HNRNPA1P10		heterogeneous nuclear ribonucleoprotein A1 pseudogene 10
Liver carcinoma	SOX12	O15370	SRY-box transcription factor 12
Liver carcinoma	SRD5A2	P31213	steroid 5 alpha-reductase 2
Liver carcinoma	SSTR2	P30874	somatostatin receptor 2
Liver carcinoma	STC1	P52823	stanniocalcin 1
Liver carcinoma	STK3	Q13188	serine/threonine kinase 3
Liver carcinoma	TBX3	O15119	T-box transcription factor 3
Liver carcinoma	HNF1B	P35680	HNF1 homeobox B
Liver carcinoma	TCF3	P15923	transcription factor 3
Liver carcinoma	MIR589		microRNA 589
Liver carcinoma	MIR608		microRNA 608
Liver carcinoma	MIR92B		microRNA 92b
Liver carcinoma	BTG1	P62324	BTG anti-proliferation factor 1
Liver carcinoma	TEAD1	P28347	TEA domain transcription factor 1
Liver carcinoma	TEP1	Q99973	telomerase associated protein 1
Liver carcinoma	TERF2	Q15554	telomeric repeat binding factor 2
Liver carcinoma	TFF3	Q07654	trefoil factor 3
Liver carcinoma	TGFB1I1	O43294	transforming growth factor beta 1 induced transcript 1
Liver carcinoma	TGFB2	P61812	transforming growth factor beta 2
Liver carcinoma	TJP1	Q07157	tight junction protein 1
Liver carcinoma	NR2C2	P49116	nuclear receptor subfamily 2 group C member 2
Liver carcinoma	CCT3	P49368	chaperonin containing TCP1 subunit 3
Liver carcinoma	MIR650		microRNA 650
Liver carcinoma	UBE2I	P63279	ubiquitin conjugating enzyme E2 I
Liver carcinoma	UCP2	P55851	uncoupling protein 2
Liver carcinoma	UGCG	Q16739	UDP-glucose ceramide glucosyltransferase
Liver carcinoma	UGP2	Q16851	UDP-glucose pyrophosphorylase 2
Liver carcinoma	UGT1A		UDP glucuronosyltransferase family 1 member A complex locus
Liver carcinoma	UCK2	Q9BZX2	uridine-cytidine kinase 2
Liver carcinoma	USF1	P22415	upstream transcription factor 1
Liver carcinoma	VHL	P40337	von Hippel-Lindau tumor suppressor
Liver carcinoma	XPC	Q01831	XPC complex subunit, DNA damage recognition and repair factor
Liver carcinoma	ZFX	P17010	zinc finger protein X-linked
Liver carcinoma	DDR1	Q08345	discoidin domain receptor tyrosine kinase 1
Liver carcinoma	USP7	Q93009	ubiquitin specific peptidase 7
Liver carcinoma	NUP37	Q8NFH4	nucleoporin 37
Liver carcinoma	MBOAT7	Q96N66	membrane bound O-acyltransferase domain containing 7
Liver carcinoma	BIRC7	Q96CA5	baculoviral IAP repeat containing 7
Liver carcinoma	NR4A3	Q92570	nuclear receptor subfamily 4 group A member 3
Liver carcinoma	ASRGL1	Q7L266	asparaginase and isoaspartyl peptidase 1
Liver carcinoma	MUS81	Q96NY9	MUS81 structure-specific endonuclease subunit
Liver carcinoma	CDK5RAP3	Q96JB5	CDK5 regulatory subunit associated protein 3
Liver carcinoma	USP5	P45974	ubiquitin specific peptidase 5
Liver carcinoma	ACTN4	O43707	actinin alpha 4
Liver carcinoma	TXNDC5	Q8NBS9	thioredoxin domain containing 5
Liver carcinoma	CASP1	P29466	caspase 1
Liver carcinoma	MAD1L1	Q9Y6D9	mitotic arrest deficient 1 like 1
Liver carcinoma	SARNP	P82979	SAP domain containing ribonucleoprotein
Liver carcinoma	PLPP5	Q8NEB5	phospholipid phosphatase 5
Liver carcinoma	SNORD35B		small nucleolar RNA, C/D box 35B
Liver carcinoma	HINT2	Q9BX68	histidine triad nucleotide binding protein 2
Liver carcinoma	OGT	O15294	O-linked N-acetylglucosamine (GlcNAc) transferase
Liver carcinoma	PIK3R3	Q92569	phosphoinositide-3-kinase regulatory subunit 3
Liver carcinoma	CBX4	O00257	chromobox 4
Liver carcinoma	SNORD14B		small nucleolar RNA, C/D box 14B
Liver carcinoma	SNORD14C		small nucleolar RNA, C/D box 14C
Liver carcinoma	SNORD14D		small nucleolar RNA, C/D box 14D
Liver carcinoma	SNORD14E		small nucleolar RNA, C/D box 14E
Liver carcinoma	BHLHE40	O14503	basic helix-loop-helix family member e40
Liver carcinoma	STC2	O76061	stanniocalcin 2
Liver carcinoma	TP63	Q9H3D4	tumor protein p63
Liver carcinoma	CCND2	P30279	cyclin D2
Liver carcinoma	CCND3	P30281	cyclin D3
Liver carcinoma	MPZL1	O95297	myelin protein zero like 1
Liver carcinoma	CCNH	P51946	cyclin H
Liver carcinoma	SLC16A4	O15374	solute carrier family 16 member 4
Liver carcinoma	SLC16A3	O15427	solute carrier family 16 member 3
Liver carcinoma	ISX	Q2M1V0	intestine specific homeobox
Liver carcinoma	LPAR2	Q9HBW0	lysophosphatidic acid receptor 2
Liver carcinoma	IL32	P24001	interleukin 32
Liver carcinoma	CD14	P08571	CD14 molecule
Liver carcinoma	KL	Q9UEF7	klotho
Liver carcinoma	FOXP2	O15409	forkhead box P2
Liver carcinoma	GSTO1	P78417	glutathione S-transferase omega 1
Liver carcinoma	AIM2	O14862	absent in melanoma 2
Liver carcinoma	TBPL1	P62380	TATA-box binding protein like 1
Liver carcinoma	RBM39	Q14498	RNA binding motif protein 39
Liver carcinoma	KIF20B	Q96Q89	kinesin family member 20B
Liver carcinoma	CD40LG	P29965	CD40 ligand
Liver carcinoma	AKAP12	Q02952	A-kinase anchoring protein 12
Liver carcinoma	HDAC4	P56524	histone deacetylase 4
Liver carcinoma	SETDB1	Q15047	SET domain bifurcated histone lysine methyltransferase 1
Liver carcinoma	UBAP2L	Q14157	ubiquitin associated protein 2 like
Liver carcinoma	MVP	Q14764	major vault protein
Liver carcinoma	CDH2	P19022	cadherin 2
Liver carcinoma	MIR675		microRNA 675
Liver carcinoma	SRA1	Q9HD15	steroid receptor RNA activator 1
Liver carcinoma	MIR298		microRNA 298
Liver carcinoma	MIR300		microRNA 300
Liver carcinoma	MIR744		microRNA 744
Liver carcinoma	MIR665		microRNA 665
Liver carcinoma	MIR873		microRNA 873
Liver carcinoma	MIR216B		microRNA 216b
Liver carcinoma	MIR940		microRNA 940
Liver carcinoma	MIR874		microRNA 874
Liver carcinoma	MIR889		microRNA 889
Liver carcinoma	MIR760		microRNA 760
Liver carcinoma	BCL2L10	Q9HD36	BCL2 like 10
Liver carcinoma	CASC11		cancer susceptibility 11
Liver carcinoma	MIR1275		microRNA 1275
Liver carcinoma	MIR1269A		microRNA 1269a
Liver carcinoma	MIR1180		microRNA 1180
Liver carcinoma	ZEB2-AS1		ZEB2 antisense RNA 1
Liver carcinoma	MIR718		microRNA 718
Liver carcinoma	LINC01093		long intergenic non-protein coding RNA 1093
Liver carcinoma	DDX11-AS1		DDX11 antisense RNA 1
Liver carcinoma	MINCR		MYC-induced long non-coding RNA
Liver carcinoma	SMC4	Q9NTJ3	structural maintenance of chromosomes 4
Liver carcinoma	TMX2-CTNND1		TMX2-CTNND1 readthrough (NMD candidate)
Liver carcinoma	LRPPRC	P42704	leucine rich pentatricopeptide repeat containing
Liver carcinoma	TRIM28	Q13263	tripartite motif containing 28
Liver carcinoma	LPAR6	P43657	lysophosphatidic acid receptor 6
Liver carcinoma	PSME3	P61289	proteasome activator subunit 3
Liver carcinoma	MSLN	Q13421	mesothelin
Liver carcinoma	ABCC4	O15439	ATP binding cassette subfamily C member 4
Liver carcinoma	GATD3B	A0A0B4J2D5;P0DPI2	glutamine amidotransferase like class 1 domain containing 3B
Liver carcinoma	CBSL	P0DN79;P35520	cystathionine beta-synthase like
Liver carcinoma	TP53COR1		tumor protein p53 pathway corepressor 1
Liver carcinoma	SEMA3A	Q14563	semaphorin 3A
Liver carcinoma	LINC01287		long intergenic non-protein coding RNA 1287
Liver carcinoma	TUBA1B	P68363	tubulin alpha 1b
Liver carcinoma	CDR1	P51861	cerebellar degeneration related protein 1
Liver carcinoma	IFITM3	Q01628	interferon induced transmembrane protein 3
Liver carcinoma	SPON2	Q9BUD6	spondin 2
Liver carcinoma	CLEC10A	Q8IUN9	C-type lectin domain containing 10A
Liver carcinoma	CAP1	Q01518	cyclase associated actin cytoskeleton regulatory protein 1
Liver carcinoma	ANP32B	Q92688	acidic nuclear phosphoprotein 32 family member B
Liver carcinoma	WSPAR		WNT signaling pathway activating non-coding RNA
Liver carcinoma	CCT4	P50991	chaperonin containing TCP1 subunit 4
Liver carcinoma	SPAG5	Q96R06	sperm associated antigen 5
Liver carcinoma	SIRT1-AS		SIRT1 antisense RNA
Liver carcinoma	CTCF	P49711	CCCTC-binding factor
Liver carcinoma	CD226	Q15762	CD226 molecule
Liver carcinoma	DLL3	Q9NYJ7	delta like canonical Notch ligand 3
Liver carcinoma	CFL1	P23528	cofilin 1
Liver carcinoma	NFAT5	O94916	nuclear factor of activated T cells 5
Liver carcinoma	PLAC1	Q9HBJ0	placenta enriched 1
Liver carcinoma	NEK6	Q9HC98	NIMA related kinase 6
Liver carcinoma	CEACAM3	P40198	CEA cell adhesion molecule 3
Liver carcinoma	PPP1R13L	Q8WUF5	protein phosphatase 1 regulatory subunit 13 like
Liver carcinoma	CEACAM7	Q14002	CEA cell adhesion molecule 7
Liver carcinoma	UTS2	O95399	urotensin 2
Liver carcinoma	STIP1	P31948	stress induced phosphoprotein 1
Liver carcinoma	CKAP4	Q07065	cytoskeleton associated protein 4
Liver carcinoma	PIM2	Q9P1W9	Pim-2 proto-oncogene, serine/threonine kinase
Liver carcinoma	NUS1P3		NUS1 pseudogene 3
Liver carcinoma	WWP1	Q9H0M0	WW domain containing E3 ubiquitin protein ligase 1
Liver carcinoma	CDC37	Q16543	cell division cycle 37
Liver carcinoma	PTENP1		phosphatase and tensin homolog pseudogene 1
Liver carcinoma	IL17F	Q96PD4	interleukin 17F
Liver carcinoma	ZNF689	Q96CS4	zinc finger protein 689
Liver carcinoma	NUS1	Q96E22	NUS1 dehydrodolichyl diphosphate synthase subunit
Liver carcinoma	CMTM5	Q96DZ9	CKLF like MARVEL transmembrane domain containing 5
Liver carcinoma	CLCN3	P51790	chloride voltage-gated channel 3
Liver carcinoma	SPPL3	Q8TCT6	signal peptide peptidase like 3
Liver carcinoma	ADH1A	P07327	alcohol dehydrogenase 1A (class I), alpha polypeptide
Liver carcinoma	ADH1C	P00326	alcohol dehydrogenase 1C (class I), gamma polypeptide
Liver carcinoma	CNN1	P51911	calponin 1
Liver carcinoma	CNR2	P34972	cannabinoid receptor 2
Liver carcinoma	ADH5	P11766	alcohol dehydrogenase 5 (class III), chi polypeptide
Liver carcinoma	COMP	P49747	cartilage oligomeric matrix protein
Liver carcinoma	MAP3K8	P41279	mitogen-activated protein kinase kinase kinase 8
Liver carcinoma	CPE	P16870	carboxypeptidase E
Liver carcinoma	CLDN4	O14493	claudin 4
Liver carcinoma	CLDN3	O15551	claudin 3
Liver carcinoma	CLDN7	O95471	claudin 7
Liver carcinoma	CPS1	P31327	carbamoyl-phosphate synthase 1
Liver carcinoma	VPS37A	Q8NEZ2	VPS37A subunit of ESCRT-I
Liver carcinoma	UBXN2B	Q14CS0	UBX domain protein 2B
Liver carcinoma	ATF2	P15336	activating transcription factor 2
Liver carcinoma	DBH-AS1		DBH antisense RNA 1
[truncated: 3,726 more rows]
