# Supplementary material for: Versatile properties of Opuntia ficus-indica (L.) Mill. flowers: In vitro exploration of antioxidant, antimicrobial, and anticancer activities, network pharmacology analysis, and In-silico molecular docking simulation
Source: PLoS One. 2024 Nov 4;19(11):e0313064. doi: 10.1371/journal.pone.0313064 (PMC11534206; doi:10.1371/journal.pone.0313064)
Supplement: S4 Table — (XLSX) [file pone.0313064.s004.xlsx]

## Sheet: 10 top ranked targets according
Top 10 in network string_interactions_short (2) ranked by MCC method
Rank	Name	Score		Uniprot id
1	SRC	1909	Tyrosine-protein kinase SRC	P12931
2	PIK3CA	1827	PI3-kinase p110-alpha subunit	P42336
3	PIK3CB	1772	PI3-kinase p110-beta subunit	P42338
4	PIK3CD	1770	PI3-kinase p110-delta subunit	O00329
5	JAK2	1722	Tyrosine-protein kinase JAK2	O60674
6	EGFR	1638	Epidermal growth factor receptor erbB1	P00533
7	IGF1R	817	Insulin-like growth factor I receptor	P08069
8	MET	816	Hepatocyte growth factor receptor	P08581
9	KDR	142	Vascular endothelial growth factor receptor 2	P35968
10	STAT3	135	Signal transducer and activator of transcription 3	P40763
