# Supplementary material for: Versatile properties of Opuntia ficus-indica (L.) Mill. flowers: In vitro exploration of antioxidant, antimicrobial, and anticancer activities, network pharmacology analysis, and In-silico molecular docking simulation
Source: PLoS One. 2024 Nov 4;19(11):e0313064. doi: 10.1371/journal.pone.0313064 (PMC11534206; doi:10.1371/journal.pone.0313064)
Supplement: S5 Table — (XLSX) [file pone.0313064.s005.xlsx]

## Sheet: Sheet1
GoTerm	Subgroup	Enrichment score
protein phosphorylation	Biological process	25.122
negative regulation of apoptotic process	Biological process	18.9189
positive regulation of gene expression	Biological process	17.5676
positive regulation of cell proliferation	Biological process	16.2162
protein autophosphorylation	Biological process	12.8378
peptidyl-serine phosphorylation	Biological process	12.8378
response to xenobiotic stimulus	Biological process	12.8378
positive regulation of protein kinase B signaling cascade	Biological process	11.4865
positive regulation of kinase activity	Biological process	7.43243
cytosol	Cellular component	54.7297
plasma membrane	Cellular component	50.6757
cytoplasm	Cellular component	48.6486
receptor complex	Cellular component	10.8108
membrane raft	Cellular component	8.10811
ATP binding	Molecular function	36.4865
protein serine/threonine kinase activity	Molecular function	22.2973
enzyme binding	Molecular function	14.8649
protein kinase activity	Molecular function	12.8378
protein tyrosine kinase activity	Molecular function	8.78378
kinase activity	Molecular function	6.75676

## Sheet: Sheet2
ATP binding	36.4865
protein serine/threonine kinase activity	22.2973
enzyme binding	14.8649
protein kinase activity	12.8378
protein tyrosine kinase activity	8.78378
kinase activity	6.75676
