# Supplementary material for: Versatile properties of Opuntia ficus-indica (L.) Mill. flowers: In vitro exploration of antioxidant, antimicrobial, and anticancer activities, network pharmacology analysis, and In-silico molecular docking simulation
Source: PLoS One. 2024 Nov 4;19(11):e0313064. doi: 10.1371/journal.pone.0313064 (PMC11534206; doi:10.1371/journal.pone.0313064)
Supplement: S6 Table — (XLSX) [file pone.0313064.s006.xlsx]

## Sheet: Kegg enrichment S8
KEGG pathway enrichment analysis of results for breast and liver cancer treatment of Opuntia ficus-indicia
Pathway	Enrichment	P-value	Pathway Genes
EGFR tyrosine kinase inhibitor resistance	36.4573	4.3e-22	79
Endocrine resistance	35.37	2.87e-25	95
AGE-RAGE signaling pathway in diabetic complications	35.2015	2.4e-26	100
Non-small cell lung cancer	33.3348	4.29e-18	72
Prostate cancer	31.3416	4.86e-22	97
Progesterone-mediated oocyte maturation	26.6678	1.06e-18	102
Thyroid hormone signaling pathway	25.1251	2.95e-20	121
Relaxin signaling pathway	23.5669	9.11e-20	129
Hepatitis B	22.717	2.71e-23	162
FoxO signaling pathway	21.9857	2.98e-18	131
Proteoglycans in cancer	21.3871	2.4e-26	202
MicroRNAs in cancer	20.8705	1.34e-20	161
Kaposi sarcoma-associated herpesvirus infection	20.6195	3.65e-24	194
Focal adhesion	20.0009	6.65e-24	200
Human cytomegalovirus infection	17.1436	1.7e-21	224
Chemical carcinogenesis-reactive oxygen species	16.503	2.87e-20	223
Lipid and atherosclerosis	16.4493	1.86e-19	214
Coronavirus disease-COVID-19	15.8628	6.12e-20	232
Pathways in cancer	14.7931	1.61e-41	530
PI3K-Akt signaling pathway	11.7519	2.29e-19	354
