# Supplementary material for: Versatile properties of Opuntia ficus-indica (L.) Mill. flowers: In vitro exploration of antioxidant, antimicrobial, and anticancer activities, network pharmacology analysis, and In-silico molecular docking simulation
Source: PLoS One. 2024 Nov 4;19(11):e0313064. doi: 10.1371/journal.pone.0313064 (PMC11534206; doi:10.1371/journal.pone.0313064)
Supplement: S7 Table — (XLSX) [file pone.0313064.s007.xlsx]

## Sheet: Sheet1
Active ingredient	Pubchem CID	SMILES	Lipinski	QED>0.3
1,2-Benzenedicarboxylic acid, mono(2-ethylhexyl) ester	20393	CCCCC(CC)COC(=O)C1=CC=CC=C1C(=O)O	Accepted	0.735
Benzenepropanoic acid, .alpha.,4-bis[(trimethylsilyl)oxy]-, trimethylsilyl ester	520339	C[Si](C)(C)OC1=CC=C(C=C1)CC(C(=O)O[Si](C)(C)C)O[Si](C)(C)C	Accepted	0.575
3,6-Dioxa-2,7-disilaoctane, 2,2,7,7-tetramethyl-4,5-diphenyl-	601548	C[Si](C)(C)OC(C1=CC=CC=C1)C(C2=CC=CC=C2)O[Si](C)(C)C	Accepted	0.551
(4-Hydroxyphenyl) octanoic acid	601556	C[Si](C)(C)OC1=CC=C(C=C1)CCCCCCCC(=O)O[Si](C)(C)C	Accepted	0.34
Cinnamic acid, p-(trimethylsiloxy)-, trimethylsilyl ester	5366701	C[Si](C)(C)OC1=CC=C(C=C1)C=CC(=O)O[Si](C)(C)C	Accepted	0.601
